# Supplementary material for: JMJD5 links CRY1 function and proteasomal degradation
Source: PLoS Biol. 2018 Nov 30;16(11):e2006145. doi: 10.1371/journal.pbio.2006145 (PMC6291157; doi:10.1371/journal.pbio.2006145)
Supplement: S1 Data — (XLSX) [file pbio.2006145.s013.xlsx]

## Sheet: Fig 1A & S1
PER1								AVG 3 Timeline							Per2								AVG 3 Timeline							Cry1								AVG 3 Timeline							Cry2
hrs post shock	WT1	WT2	WT3	KO1	KO2	KO3			WT	KO		SEM WT	SEM KO		hrs post shock	WT1-Per2	WT2-Per2	WT3-Per2	KO1-Per2	KO2-Per2	KO3-Per2		hrs post shock	WT	KO		SEM WT	SEM KO		hrs post shock	WT1	WT2	WT3	KO1	KO2	ko3		hrs post shock	WT	KO		SEM WT	SEM KO		hrs post shock	wt1	wt2	wt3	ko1
12	1.3669	1.11532	1.25624	1.97067	1.89537	2.07906		12	1.24615	1.9817		0.0728012	0.0533134		12	0.17723	0.161573	0.170081	0.13215	0.13852	0.138403		12	0.169628	0.136358		0.00452554	0.00210428		12	0.517054	0.499472	0.484835	0.400336	0.40164	0.423175		12	0.500453	0.408383		0.016132	0.0128263		12	0.241783	0.21757	0.228794	0.255477
16	1.47256	1.52625	1.60394	1.9294	2.68612	2.63117		16	1.53425	2.41556		0.0381363	0.2436		16	0.186934	0.193365	0.172412	0.124392	0.189009	0.170548		16	0.184237	0.161316		0.0061969	0.0192158		16	0.342624	0.333229	0.329377	0.270789	0.353333	0.286658		16	0.335077	0.303593		0.00681381	0.0438002		16	0.2421	0.255275	0.26307	0.24219
20	1.73641	1.75249	1.69756	2.42261	2.53341	2.69744		20	1.72882	2.55115		0.0163058	0.079831		20	0.349023	0.334148	0.301571	0.250937	0.287729	0.26839		20	0.328247	0.269019		0.0140125	0.0106256		20	0.37318	0.340728	0.322004	0.314834	0.327355	0.334267		20	0.345304	0.325485		0.0258926	0.00985036		20	0.327608	0.300037	0.296382	0.340162
24	1.68956	1.78514	1.71768	2.29001	2.41773	2.5671		24	1.73079	2.42494		0.0283615	0.0800715		24	0.558973	0.554047	0.578604	0.345669	0.34464	0.329654		24	0.563875	0.339988		0.0075005	0.00517536		24	0.407886	0.453169	0.420888	0.408918	0.435865	0.383002		24	0.427315	0.409262		0.0233155	0.0264334		24	0.348085	0.341008	0.350974	0.384909
28	1.60328	1.78082	1.69052	2.35419	2.21998	2.32515		28	1.69154	2.29977		0.0512546	0.0407684		28	0.556086	0.598564	0.567527	0.308543	0.279202	0.328305		28	0.574059	0.30535		0.0126899	0.0142644		28	0.587521	0.608371	0.633426	0.488267	0.408687	0.462179		28	0.609772	0.453045		0.0229843	0.0405687		28	0.350502	0.389601	0.359576	0.380296
32	1.43983	1.61209	1.76272	2.04214	2.35401	1.86486		32	1.60488	2.087		0.0932813	0.142977		32	0.401195	0.474091	0.535861	0.245426	0.271294	0.228413		32	0.470382	0.248378		0.0389188	0.0124663		32	0.582133	0.706563	0.752479	0.359004	0.439351	0.325192		32	0.680391	0.374515		0.0881371	0.0586392		32	0.297238	0.347091	0.387676	0.302965
36	1.65236	1.84502	1.72589	2.05064	2.24461	1.88831		36	1.74109	2.06119		0.0561331	0.10299		36	0.382897	0.396804	0.371422	0.233248	0.240861	0.186741		36	0.383708	0.220283		0.00733832	0.0169144		36	0.730155	0.71473	0.664756	0.391063	0.366833	0.34152		36	0.703214	0.366472		0.0341868	0.0247739		36	0.337398	0.35233	0.359837	0.316387
40	1.53394	1.65206	1.6569	2.05829	2.28878	2.09572		40	1.6143	2.14759		0.0402048	0.0714132		40	0.339768	0.345871	0.355361	0.270346	0.289759	0.26975		40	0.347	0.276619		0.0045367	0.00657258		40	0.58777	0.54203	0.598053	0.407729	0.400154	0.372275		40	0.575951	0.393386		0.0298232	0.0186708		40	0.304113	0.308774	0.341257	0.328537
44	1.36664	1.50995	1.59972	2.17237	2.26611	2.00278		44	1.4921	2.14709		0.0678733	0.077062		44	0.336358	0.384772	0.352961	0.294686	0.313344	0.244098		44	0.35803	0.284043		0.0142041	0.0206858		44	0.442142	0.487843	0.428155	0.412392	0.408037	0.378394		44	0.452713	0.399607		0.0312166	0.0185003		44	0.286439	0.304038	0.297542	0.369058
48	1.3655	1.51329	1.47196	2.11454	2.20084	1.92592		48	1.45025	2.08043		0.0440247	0.0811732		48	0.478586	0.485034	0.453776	0.312731	0.342302	0.276035		48	0.472465	0.310356		0.00952837	0.0191666		48	0.495216	0.545524	0.457979	0.405372	0.455996	0.333374		48	0.499573	0.398248		0.0439351	0.0616208		48	0.306753	0.325832	0.319801	0.362531
52	1.35585	1.24957	1.29045	1.95363	2.06466	2.13361		52	1.29862	2.05063		0.0309531	0.0524283		52	0.569506	0.510763	0.465798	0.315882	0.334947	0.304433		52	0.515356	0.318421		0.0300261	0.00889953		52	0.552488	0.567297	0.39579	0.440709	0.464099	0.458582		52	0.505192	0.454463		0.0950332	0.0122266		52	0.335264	0.305356	0.292634	0.358027
56	1.30287	1.20315	1.30605	1.81365	1.95686	1.87062		56	1.27069	1.88038		0.0337834	0.0416261		56	0.48343	0.426599	0.396343	0.242229	0.270499	0.243234		56	0.435457	0.251987		0.0255269	0.00926021		56	0.60783	0.6284	0.566308	0.406173	0.514263	0.39892		56	0.600846	0.439785		0.0316298	0.0646012		56	0.305823	0.277959	0.272671	0.315821
								Normalized to WT max															Normalized to WT max															Normalized to WT max
								hrs post shock	WT	KO		SEM WT	SEM KO											WT	KO		SEM WT	SEM KO										hrs post shock	WT	KO		SEM WT	SEM KO
								12	0.715732	1.1382		0.0418136	0.0306207										12	0.295489	0.237533		0.00788342	0.00366563										12	0.711666	0.580739		0.0229403	0.0182396
								16	0.8812	1.38739		0.0219037	0.139912										16	0.320938	0.28101		0.0107949	0.0334735										16	0.476493	0.431723		0.00968952	0.0622857
								20	0.992954	1.46526		0.00936531	0.0458512										20	0.571801	0.468626		0.0244096	0.0185095										20	0.491037	0.462854		0.0368204	0.0140076
								24	0.994086	1.39277		0.0162895	0.0459893										24	0.98226	0.592253		0.0130657	0.00901539										24	0.607659	0.581988		0.0331557	0.0375894
								28	0.971542	1.32088		0.0294382	0.0234155										28	1	0.531914		0.0221055	0.0248484										28	0.867122	0.644249		0.0326847	0.0576904
								32	0.921769	1.19868		0.0535764	0.0821194										32	0.819398	0.43267		0.0677958	0.0217161										32	0.967546	0.532577		0.125335	0.0833874
								36	1	1.18385		0.0322402	0.0591524										36	0.668412	0.383729		0.0127832	0.0294645										36	1	0.521139		0.048615	0.0352295
								40	0.927179	1.23348		0.0230917	0.0410164										40	0.604468	0.481865		0.00790285	0.0114493										40	0.819027	0.559411		0.0424098	0.0265507
								44	0.856994	1.23319		0.0389832	0.0442608										44	0.623683	0.494798		0.0247432	0.0360342										44	0.643777	0.568259		0.0443914	0.0263082
								48	0.832955	1.1949		0.0252857	0.0466221										48	0.823026	0.540635		0.0165983	0.0333879										48	0.710414	0.566325		0.0624776	0.0876274
								52	0.745869	1.17779		0.017778	0.0301124										52	0.897741	0.554683		0.0523049	0.0155028										52	0.718404	0.646266		0.135141	0.0173868
								56	0.729824	1.08		0.0194036	0.0239081										56	0.758559	0.438958		0.0444674	0.0161311										56	0.854428	0.625393		0.0449789	0.0918656
Dbp									AVG 3 Timeline						CLOCK								AVG 3 Timeline							BMAL1								AVG 3 Timeline							Nr1d1
hrs post shock	Wt1	WT2	WT3	KO1	KO2	KO3		hrs post shock	WT	KO		SEM WT	SEM KO		hrs post shock	WT1	WT2	WT3	KO1	KO2	KO3		hrs post shock	WT	KO		SEM WT	SEM KO		hrs post shock	Wt1	WT2	WT3	KO1	KO2	Ko3		hrs post shock	WT	KO		SEM WT	SEM KO		hrs post shock	Wt1	WT2	WT3	KO1
12	0.0091514	0.00692359	0.00749304	0.0136958	0.0115544	0.00987305		12	0.00785601	0.0117077		0.00066823	0.00110619		12	1.33679	1.40894	1.36691	1.00472	0.98028	0.999006		12	1.37088	0.994669		0.0209244	0.00738105		12	1.06246	1.09622	1.15653	0.645454	0.610965	0.655576		12	1.10507	0.637332		0.0275154	0.0135034		12	0.0349477	0.0317689	0.0339665	0.034188
16	0.0205108	0.0149921	0.0152836	0.0107716	0.0119512	0.0130414		16	0.0169288	0.0119214		0.00179296	0.000655405		16	1.3711	1.33153	1.48106	1.01065	1.10671	1.079		16	1.39456	1.06546		0.0447303	0.0285453		16	1.07314	1.19557	1.20451	0.586952	0.592638	0.699859		16	1.15774	0.626483		0.0423762	0.0367248		16	0.141196	0.14953	0.162984	0.0429167
20	0.10495	0.0923784	0.0939361	0.0287901	0.0308608	0.0254545		20	0.0970881	0.0283685		0.00395652	0.00157484		20	1.42131	1.40934	1.57527	0.9917	1.08167	1.04694		20	1.46864	1.04011		0.0534261	0.026197		20	1.02347	1.00848	1.02902	0.552037	0.552336	0.529529		20	1.02033	0.544634		0.00613429	0.0075531		20	0.431644	0.37999	0.47926	0.0925277
24	0.154294	0.126126	0.142975	0.0320818	0.0270662	0.0253493		24	0.141132	0.0281658		0.0081835	0.00201977		24	1.51096	1.59825	1.52182	0.964214	1.07167	1.04934		24	1.54368	1.02841		0.0274649	0.0327385		24	0.867218	0.944882	0.932952	0.491727	0.482145	0.462748		24	0.915017	0.478873		0.0241465	0.00852388		24	0.372776	0.346977	0.423193	0.0683682
28	0.112251	0.105078	0.0912829	0.0302649	0.0228466	0.0203906		28	0.102871	0.0245007		0.00615289	0.00296804		28	1.41977	1.48233	1.41729	0.988985	0.962476	1.01422		28	1.4398	0.988561		0.0212789	0.0149388		28	0.896878	0.90725	0.894577	0.523644	0.497803	0.549466		28	0.899568	0.523638		0.00389806	0.0149138		28	0.193764	0.185812	0.216648	0.0459103
32	0.0398775	0.0494839	0.0485541	0.0181213	0.0197404	0.0149025		32	0.0459718	0.0175881		0.00305894	0.00142181		32	1.48476	1.55374	1.7231	0.925896	1.12014	0.877589		32	1.5872	0.974541		0.0708073	0.0741228		32	1.06298	1.06325	1.36013	0.550755	0.597894	0.430055		32	1.16212	0.526234		0.0990038	0.0499779		32	0.0994652	0.123676	0.132732	0.0307715
36	0.0369153	0.038157	0.0308344	0.0158316	0.0167512	0.0139952		36	0.0353023	0.015526		0.00226249	0.000810139		36	1.70116	1.80665	1.7395	0.945698	0.958767	0.856482		36	1.7491	0.920316		0.0308305	0.032139		36	1.33159	1.38243	1.46518	0.573644	0.552771	0.423029		36	1.39307	0.516482		0.0389301	0.0471131		36	0.0862893	0.0882693	0.08542	0.0300802
40	0.042446	0.0380006	0.0416561	0.016049	0.0176458	0.0173716		40	0.0407009	0.0170221		0.00136929	0.000492982		40	1.64218	1.60139	1.90957	1.02159	1.07401	1.11206		40	1.71771	1.06922		0.0966491	0.0262267		40	1.20758	1.17228	1.35439	0.569329	0.532556	0.499715		40	1.24475	0.533867		0.0557616	0.0201065		40	0.144749	0.140073	0.175452	0.0409088
44	0.0798724	0.0824709	0.0842161	0.0216326	0.0168331	0.0115511		44	0.0821865	0.0166723		0.00126196	0.00291139		44	1.48909	1.60875	1.51788	0.978924	1.0696	0.926621		44	1.53857	0.991716		0.0360592	0.0417679		44	1.08542	1.21085	1.08208	0.571679	0.545216	0.471112		44	1.12612	0.529336		0.042377	0.0300976		44	0.266097	0.28293	0.317077	0.0493806
48	0.125269	0.121821	0.130068	0.0201466	0.018644	0.0160173		48	0.125719	0.0182693		0.00239145	0.00120664		48	1.34413	1.65969	1.46785	0.97456	1.04887	0.979297		48	1.49056	1.00091		0.091798	0.0240206		48	1.16102	1.14867	1.08221	0.56297	0.540753	0.522158		48	1.13063	0.54196		0.0244735	0.011797		48	0.293304	0.299224	0.300428	0.0467814
52	0.121302	0.110509	0.103461	0.0183917	0.0143623	0.0187807		52	0.111757	0.0171782		0.00518811	0.00141243		52	1.66183	1.62772	1.3442	1.01854	1.04762	1.07602		52	1.54458	1.04739		0.100674	0.0165957		52	1.05196	0.987037	0.949772	0.525161	0.571963	0.563072		52	0.996255	0.553399		0.0298559	0.0143501		52	0.261478	0.23079	0.129593	0.0379362
56	0.104564	0.0878562	0.0853904	0.015964	0.0158976	0.0123199		56	0.0926035	0.0147272		0.00602239	0.00120379		56	1.63106	1.61277	1.33945	0.945857	1.1019	0.928817		56	1.52776	0.99219		0.0943036	0.055073		56	1.18095	1.07291	1.03667	0.50667	0.564457	0.499296		56	1.09684	0.523474		0.0433346	0.0206014		56	0.195553	0.184276	0.183844	0.0346902
								Normalized to WT max															Normalized to WT max															Normalized to WT max
								hrs post shock	WT	KO		SEM WT	SEM KO											WT	KO		SEM WT	SEM KO											WT	KO		SEM WT	SEM KO
								12	0.0556644	0.0829561		0.00473479	0.00783798										12	0.783763	0.568674		0.0119629	0.00421991										12	0.793264	0.457502		0.0197517	0.00969331
								16	0.11995	0.0844699		0.0127042	0.00464393										16	0.797302	0.609145		0.0255733	0.01632										16	0.831072	0.449715		0.0304193	0.0263625
								20	0.687926	0.201007		0.0280342	0.0111586										20	0.839654	0.594651		0.0305449	0.0149774										20	0.732431	0.39096		0.00440344	0.00542192
								24	1	0.199571		0.0579848	0.0143112										24	0.882554	0.587964		0.0157023	0.0187173										24	0.656836	0.343754		0.0173333	0.00611878
								28	0.728899	0.173602		0.0435968	0.0210303										28	0.823164	0.565182		0.0121656	0.00854087										28	0.645746	0.375888		0.00279818	0.0107057
								32	0.325737	0.124622		0.0216744	0.0100744										32	0.907438	0.557167		0.0404821	0.0423776										32	0.834217	0.377752		0.0710689	0.0358762
								36	0.250137	0.110011		0.016031	0.0057403										36	1	0.526165		0.0176265	0.0183746										36	1	0.370751		0.0279456	0.0338197
								40	0.288389	0.120612		0.00970219	0.00349306										40	0.982053	0.611298		0.0552564	0.0149944										40	0.893531	0.383231		0.0400279	0.0144333
								44	0.582339	0.118133		0.00894173	0.0206289										44	0.879636	0.566986		0.0206158	0.0238796										44	0.808372	0.379978		0.0304199	0.0216053
								48	0.890794	0.129449		0.0169448	0.00854972										48	0.852184	0.572243		0.052483	0.0137331										48	0.811614	0.389041		0.0175681	0.00846835
								52	0.791866	0.121718		0.0367608	0.0100079										52	0.883072	0.598818		0.0575576	0.00948814										52	0.715152	0.397252		0.0214318	0.0103011
								56	0.656149	0.104351		0.0426721	0.00852956										56	0.873453	0.567257		0.0539155	0.0314865										56	0.787359	0.375771		0.0311073	0.0147885
Jmjd5								AVG 3 Timeline							Rora								AVG 3 Timeline
hrs post shock	Wt1	WT2	WT3	KO1	KO2	Ko3		hrs post shock	WT	KO		SEM WT	SEM KO		hrs post shock	WT-1	WT-2	WT-3	KO-1	KO-2	KO-3		hrs post shock	WT	KO		SEM WT	SEM KO
12	0.083388	0.0690353	0.063378	0.0008428	0.0014223	0.00129607		12	0.0719338	0.00118706		0.00595542	0.000175943		12	0.843808	0.762597	0.758203	0.58517	0.558588	0.479756		12	0.788203	0.541171		0.0278314	0.0316519
16	0.0702311	0.0708706	0.0758157	0.000544021	0.00189517	0.00139662		16	0.0723058	0.0012786		0.00176461	0.000394481		16	1.06955	0.958396	1.13206	0.535258	0.763507	0.511146		16	1.05334	0.603304		0.0507846	0.0804036
20	0.100147	0.0731573	0.0761233	0.00105516	0.00131539	0.00125134		20	0.0831424	0.0012073		0.00854512	7.82846e-05		20	1.14913	1.08186	1.1911	0.576462	0.717849	0.30965		20	1.1407	0.534653		0.0318162	0.119677
24	0.0843451	0.0779498	0.0815275	0.000957679	0.00115686	0.00107347		24	0.0812742	0.00106267		0.00185051	5.77527e-05		24	1.18735	1.7569	0.568714	0.809935	0.849432	0.680203		24	1.17099	0.779857		0.343098	0.0511149
28	0.0743053	0.0828578	0.0784154	0.00120004	0.000885495	0.00145506		28	0.0785262	0.0011802		0.00246953	0.00016472		28	1.33426	1.39769	0.842461	0.768029	0.621755	0.605796		28	1.19147	0.665193		0.175462	0.0516238
32	0.0596938	0.0807847	0.0872037	0.000707816	0.000925736	0.000919852		32	0.0758941	0.000851135		0.00830938	7.16794e-05		32	1.11541	1.63474	0.481731	0.459579	0.794396	0.487435		32	1.07729	0.58047		0.333389	0.107265
36	0.083702	0.0986097	0.0815121	0.000670394	0.00102628	0.000987824		36	0.0879412	0.000894833		0.00537154	0.000112768		36	1.34185	1.73518	1.36261	0.782613	0.583047	0.536399		36	1.47988	0.63402		0.127792	0.0755071
40	0.0885182	0.0839181	0.082007	0.000773981	0.000867142	0.00116707		40	0.0848144	0.000936063		0.00193231	0.000118591		40	1.6638	1.27206	1.89552	0.926089	0.594733	0.991023		40	1.61046	0.837282		0.181944	0.122715
44	0.0663421	0.0824542	0.0900918	0.000912696	0.000937727	0.000833001		44	0.0796294	0.000894475		0.00699993	3.15747e-05		44	1.12799	1.28041	1.62493	0.733726	0.876183	0.69871		44	1.34445	0.769539		0.146983	0.0542713
48	0.0703803	0.0909868	0.0775742	0.0010689	0.0012823	0.000909031		48	0.0796471	0.00108674		0.00603819	0.000108121		48	1.55605	1.42693	1.3646	0.818	0.972927	0.74038		48	1.44919	0.843769		0.0563785	0.0683558
52	0.0868698	0.0634036	0.0687268	0.00111029	0.00121947	0.00110506		52	0.073	0.00114494		0.00710307	3.72966e-05		52	1.33805	1.32603	0.781013	0.586757	1.00516	0.997572		52	1.14836	0.863162		0.183708	0.13822
56	0.070992	0.061856	0.0810013	0.00081256	0.000813633	0.000691039		56	0.0712831	0.000772411		0.00552869	4.06871e-05		56	1.61265	1.64948	0.785113	0.943361	1.20238	0.925917		56	1.34908	1.02389		0.282184	0.0893887
								Normalized to WT max															Normalized to WT max
									WT	KO		SEM WT	SEM KO											WT	KO		SEM WT	SEM KO
								12	0.817976	0.0134983		0.0677205	0.00200069										12	0.489428	0.336036		0.0172817	0.019654
								16	0.822206	0.0145393		0.0200658	0.00448574										16	0.65406	0.374616		0.0315343	0.0499259
								20	0.945432	0.0137284		0.0971685	0.000890193										20	0.708309	0.331988		0.019756	0.0743122
								24	0.924187	0.0120839		0.0210426	0.00065672										24	0.727116	0.484246		0.213044	0.0317393
								28	0.892939	0.0134203		0.0280816	0.00187306										28	0.739833	0.413046		0.108952	0.0320554
								32	0.863009	0.00967845		0.0944879	0.000815082										32	0.668935	0.360438		0.207015	0.0666051
								36	1	0.0101754		0.0610811	0.00128231										36	0.91892	0.393689		0.0793515	0.0468855
								40	0.964444	0.0106442		0.0219728	0.00134853										40	1	0.519903		0.112976	0.0761986
								44	0.905484	0.0101713		0.0795978	0.000359044										44	0.834823	0.477839		0.0912677	0.0336993
								48	0.905686	0.0123576		0.0686616	0.00122947										48	0.899865	0.523931		0.0350078	0.042445
								52	0.8301	0.0130194		0.0807707	0.000424108										52	0.713066	0.535973		0.114072	0.0858266
								56	0.810577	0.00878326		0.0628681	0.000462662										56	0.8377	0.635773		0.17522	0.0555051
[truncated: 7 more columns]

## Sheet: Fig 1B & S1
	1. Normalized to MRPL46													Average			sem			WT max				normalized to wt max
					2. Normalized to max of wt
		Collection1			Collection 2			Collection 3			Collection 4
		WT1	KO1		WT2	KO2		WT3	KO3		WT4	KO4		MEAN-WT	MEAN-KO		SEMWT	SEMKO						MEAN-WT	MEAN-KO		SEMWT	SEMKO
PER1	CT 24	0.129305	0.155876		0.229023	0.142125		0.270597	0.343011		0.306639	0.558647		0.233891	0.299915		0.0382988	0.0976577		0.979526		PER1	CT 24	0.23878	0.306184		0.0390993	0.099699
	CT 04	0.0525982	0.142425		0.142318	0.0341532		0.0464343	0.0855678		0.0516985	0.120006		0.0732623	0.0955381		0.0230587	0.0235666					CT 04	0.0747936	0.097535		0.0235407	0.0240591
	CT 08	0.235052	0.263744		0.288933	0.33839		0.347816	0.0634681		0.213463	0.301679		0.271316	0.24182		0.0300343	0.0613725					CT 08	0.276987	0.246875		0.0306621	0.0626553
	CT 12	0.918104	1.18599		1	1.50385		1	1.48226		1	1.67082		0.979526	1.46073		0.020474	0.100805					CT 12	1	1.49126		0.020902	0.102912
	CT 16	1	1.19244		0.769086	0.472328		0.646636	0.624628		0.370986	0.650889		0.696677	0.735072		0.130966	0.157456					CT 16	0.711239	0.750437		0.133704	0.160747
	CT 20	0.491116	0.630458		0.520842	0.33858		0.200711	0.231529		0.342573	0.229731		0.388811	0.357574		0.0738344	0.0944534					CT 20	0.396938	0.365048		0.0753777	0.0964277
PER2	CT 24	0.217959	0.290021		0.41247	0.250893		0.848277	0.27284		0.640933	0.282022		0.52991	0.273944		0.136866	0.00844741		0.89835		PER2	CT 24	0.58987	0.304941		0.152353	0.00940325
	CT 04	0.0705756	0.188206		0.0950402	0.149996		0.281468	0.0311884		0.106175	0.0326546		0.138315	0.100511		0.0482936	0.0403622					CT 04	0.153965	0.111884		0.0537581	0.0449293
	CT 08	0.0961572	0.0573512		0.0685528	0.0751365		0.127686	0.0603073		0.117274	0.0689451		0.102418	0.065435		0.0130551	0.00406285					CT 08	0.114006	0.0728392		0.0145323	0.00452257
	CT 12	0.429042	0.260739		0.391625	0.273118		0.435836	0.442125		0.35001	0.381251		0.401629	0.339308		0.0197615	0.04367					CT 12	0.447074	0.377702		0.0219976	0.0486114
	CT 16	1	0.764823		1	0.33934		1	0.81291		0.593399	0.622225		0.89835	0.634825		0.10165	0.106491					CT 16	1	0.706656		0.113152	0.118541
	CT 20	0.706121	0.65684		0.679519	0.253575		0.912114	0.393517		1	0.476204		0.824439	0.445034		0.0782674	0.0842336					CT 20	0.917726	0.495391		0.0871236	0.0937649
CRY1	CT 24	1	0.947936		1	0.794756		0.541086	0.625852		0.377996	0.379803		0.729771	0.687087		0.159529	0.121727		0.838446		CRY1	CT 24	0.870385	0.819477		0.190268	0.145181
	CT 04	0.562615	0.796083		0.744348	0.638276		0.165501	0.188562		0.177048	0.146776		0.412378	0.442424		0.144079	0.162092					CT 04	0.491836	0.527672		0.17184	0.193324
	CT 08	0.248696	0.319791		0.196396	0.280413		0.358311	0.208823		0.206724	0.206037		0.252532	0.253766		0.0370288	0.0279394					CT 08	0.30119	0.302663		0.0441636	0.0333228
	CT 12	0.392153	0.240582		0.208459	0.229199		0.494921	0.821804		0.403131	0.399375		0.374666	0.42274		0.0600015	0.138575					CT 12	0.446857	0.504195		0.0715628	0.165277
	CT 16	0.716524	0.752745		0.661168	0.713838		0.603632	1.03213		1	0.541814		0.745331	0.760131		0.0879622	0.101588					CT 16	0.888943	0.906595		0.104911	0.121162
	CT 20	0.883009	1.31233		0.786489	0.937611		1	0.931619		0.684285	0.680827		0.838446	0.965596		0.0674233	0.130145					CT 20	1	1.15165		0.0804146	0.155222
CRY2	CT 24	0.596047	0.761495		0.598695	0.553542		0.0274961	0.0287258		0.0443866	0.0986762		0.316656	0.36061		0.162108	0.177174		0.856116		CRY2	CT 24	0.369875	0.421216		0.189353	0.206951
	CT 04	0.621846	0.695345		0.491828	0.503739		0.246293	1.08292		0.548258	1.03491		0.477056	0.82923		0.081396	0.138605					CT 04	0.557233	0.968596		0.0950759	0.1619
	CT 08	0.732121	0.576151		0.728436	0.833983		1	0.955352		0.963907	2.97149		0.856116	1.33424		0.0730287	0.551444					CT 08	1	1.55848		0.0853023	0.644123
	CT 12	0.929676	0.791101		1	0.984023		0.389463	0.762612		1	0.684611		0.829785	0.805587		0.147707	0.0635946					CT 12	0.969243	0.940978		0.172531	0.0742827
	CT 16	1	0.94644		0.909665	0.852573		0.22843	0.200225		0.185248	0.372283		0.580836	0.59288		0.216892	0.181495					CT 16	0.678455	0.692523		0.253344	0.211998
	CT 20	0.918367	1.08092		0.857543	0.812262		0.131805	0.032795		0.0468188	0.0551764		0.488634	0.495288		0.231533	0.266307					CT 20	0.570756	0.578529		0.270446	0.311064
JMJD5	CT 24	0.8391	0.172982		1	0.0292661		0.875987	0.0347836		0.751959	0.0359948		0.866762	0.0682566		0.0514638	0.0349392		0.89135		JMJD5	CT 24	0.972415	0.0765767		0.057737	0.039198
	CT 04	1	0.0328141		0.501242	0.0519645		0.819489	0.0309415		0.694882	0.047826		0.753903	0.0408865		0.104955	0.0052832					CT 04	0.845799	0.0458704		0.117748	0.00592719
	CT 08	0.498129	0.04312		0.822286	0.103236		0.748663	0.0345886		0.776101	0.0525567		0.711295	0.0583754		0.0726608	0.0153972					CT 08	0.797997	0.065491		0.0815177	0.017274
	CT 12	0.533137	0.0915942		0.340599	0.0523409		0.596485	0.0429026		0.43552	0.0776802		0.476435	0.0661295		0.0560896	0.0112231					CT 12	0.53451	0.0741903		0.0629266	0.0125911
	CT 16	0.750023	0.103244		0.864136	0.0744236		0.859036	0.00880649		0.778247	0.0293479		0.812861	0.0539556		0.0287344	0.0213938					CT 16	0.911944	0.0605325		0.0322369	0.0240015
	CT 20	0.904888	0.122796		0.660511	0.049317		1	0.0490151		1	0.0118146		0.89135	0.0582358		0.0801455	0.0232515					CT 20	1	0.0653344		0.0899148	0.0260857
DBP	CT 24	0.0180216	0.027906		0.0256213	0.035077		0.0206813	0.0239185		0.0174921	0.0280266		0.0204541	0.028732		0.00185837	0.00232037		1		DBP	CT 24	0.0204541	0.028732		0.00185837	0.00232037
	CT 04	0.0135328	0.0180209		0.00788491	0.00597458		0.0124075	0.0479576		0.0191846	0.0246677		0.0132524	0.0241552		0.00232367	0.00882696					CT 04	0.0132524	0.0241552		0.00232367	0.00882696
	CT 08	0.145363	0.0429453		0.263753	0.70418		0.416874	0.225884		0.135126	0.45014		0.240279	0.355787		0.0657032	0.142894					CT 08	0.240279	0.355787		0.0657032	0.142894
	CT 12	1	0.453631		1	0.889695		1	1.08621		1	0.97359		1	0.850782		0	0.138369					CT 12	1	0.850782		0	0.138369
	CT 16	0.311163	0.31383		0.411176	0.258745		0.292956	0.302759		0.172362	0.380282		0.296914	0.313904		0.0489795	0.0251209					CT 16	0.296914	0.313904		0.0489795	0.0251209
	CT 20	0.162037	0.077885		0.121648	0.139634		0.102583	0.0526733		0.0302369	0.0815449		0.104126	0.0879343		0.0275722	0.0183893					CT 20	0.104126	0.0879343		0.0275722	0.0183893
REVERB a	CT 24	0.322084	0.0808316		0.151924	0.146662		0.749348	0.89779		0.976179	0.58048		0.549884	0.426441		0.189688	0.192272		0.856761		REVERB a	CT 24	0.641817	0.497736		0.221401	0.224417
	CT 04	1	0.416174		1	1.06685		0.772669	0.556635		0.654374	0.900235		0.856761	0.734974		0.0861524	0.150248					CT 04	1	0.857852		0.100556	0.175367
	CT 08	0.0903822	0.682848		0.354817	0.441385		1	1.27938		0.934494	1.18045		0.594923	0.896015		0.222038	0.2					CT 08	0.694387	1.04582		0.259159	0.233437
	CT 12	0.284842	0.259839		0.311667	0.161343		0.870361	1.23611		0.662822	0.966858		0.532423	0.656039		0.141785	0.263754					CT 12	0.621437	0.76572		0.165489	0.30785
	CT 16	0.102124	0.0633268		0.0897781	0.0494235		0.728367	0.94858		1	0.748003		0.480067	0.452333		0.22861	0.232261					CT 16	0.560328	0.527958		0.266831	0.271092
	CT 20	0.0259314	0.0300849		0.0252207	0.0224475		0.583123	0.61679		0.664523	0.855086		0.3247	0.381102		0.173497	0.210566					CT 20	0.378985	0.444817		0.202503	0.24577
CLOCK	CT 24	0.944465	0.744723		0.807464	0.745863		0.977779	0.977428		1	1.00052		0.932427	0.867133		0.043189	0.0705026		0.959744		CLOCK	CT 24	0.971538	0.903505		0.0450006	0.0734598
	CT 04	0.86736	0.780115		0.74604	0.638417		0.837362	0.668147		0.724424	0.750334		0.793796	0.709253		0.0346444	0.0334371					CT 04	0.827092	0.739003		0.0360975	0.0348396
	CT 08	0.396238	0.675563		0.360659	0.452162		0.340705	0.371807		0.351709	0.279735		0.362328	0.444817		0.0120173	0.0845972					CT 08	0.377525	0.463474		0.0125214	0.0881456
	CT 12	0.649241	0.533461		0.567501	0.371762		0.590555	0.532517		0.516393	0.451558		0.580922	0.472324		0.0275446	0.0386273					CT 12	0.605289	0.492136		0.0287	0.0402475
	CT 16	0.798072	0.705316		0.681176	0.592171		0.660456	0.692548		0.876665	0.519965		0.754092	0.6275		0.0508616	0.0438734					CT 16	0.785722	0.65382		0.052995	0.0457137
	CT 20	1	0.808321		1	0.590347		1	0.770248		0.838976	0.760795		0.959744	0.732428		0.040256	0.0484612					CT 20	1	0.763149		0.0419446	0.0504938
BMAL1	CT 24	0.978464	0.695403		1	0.681564		1	1.19172		0.859889	0.684151		0.959588	0.813209		0.0336184	0.126206		0.959588		BMAL1	CT 24	1	0.847457		0.0350342	0.131521
	CT 04	0.478567	0.743321		0.346148	0.19348		0.219707	0.230631		0.393145	0.327498		0.359392	0.373732		0.0540286	0.126393					CT 04	0.374527	0.389471		0.0563039	0.131716
	CT 08	0.0375288	0.140885		0.0226513	0.0390401		0.0391008	0.0302674		0.0254042	0.0230391		0.0311713	0.058308		0.00417478	0.0277195					CT 08	0.032484	0.0607635		0.0043506	0.0288868
	CT 12	0.254137	0.225252		0.210174	0.245733		0.196647	0.336121		0.204687	0.165831		0.216411	0.243234		0.0128782	0.035295					CT 12	0.225525	0.253478		0.0134206	0.0367814
	CT 16	0.536008	0.630883		0.429318	0.378822		0.398445	0.771355		1	0.437375		0.590943	0.554609		0.1395	0.0901117					CT 16	0.615829	0.577965		0.145375	0.0939066
	CT 20	1	0.763328		0.789458	0.546174		0.854738	0.742558		0.897151	0.945753		0.885337	0.749453		0.0441742	0.0816987					CT 20	0.922621	0.781015		0.0460345	0.0851393
RORA	CT 24	0.948469	0.821274		0.711122	0.53473		0.860625	0.632575		0.599344	0.494411		0.623912	0.496598		0.0814905	0.0765166		0.761816		RORA	CT 24	0.81898	0.651861		0.0814905	0.0765166
	CT 04	0.909935	1.05462		1	0.489132		1	1.02858		0.899144	0.440373		0.761816	0.602541		0.0290306	0.175269					CT 04	1	0.790928		0.0290306	0.175269
	CT 08	0.868178	0.761776		0.531491	0.5542		0.925546	0.547936		1	0.504589		0.665043	0.4737		0.108705	0.0605038					CT 08	0.872971	0.621804		0.108705	0.0605038
	CT 12	1	0.953786		0.700264	0.565338		0.965506	0.587524		0.965138	0.41365		0.726181	0.50406		0.0731262	0.120356					CT 12	0.953224	0.661655		0.0731262	0.120356
	CT 16	0.774313	0.964045		0.77946	0.458735		0.79543	0.702275		0.77145	0.457634		0.624131	0.516538		0.00562004	0.126767					CT 16	0.819267	0.678035		0.00562004	0.126767
	CT 20	0.877871	0.81849		0.80863	0.715912		0.777741	0.515153		0.768872	0.602467		0.646623	0.530404		0.0259514	0.069459					CT 20	0.848792	0.696237		0.0259514	0.069459

## Sheet: Fig 2A and E and S4 Fig
		0	0.33	0.67	1	1.33	1.67	2	2.33	2.67	3	3.33	3.67	4	4.33	4.67	5	5.33	5.67	6	6.33	6.67	7	7.33	7.67	8	8.33	8.67	9	9.33	9.67	10	10.33	10.67	11	11.33	11.67	12	12.33	12.67	13	13.33	13.67	14	14.33	14.67	15	15.33	15.67
FIG 2 A and E	Vector	0.00306526	0.000482719	0.000482719	0	-0.000386175	-0.000241359	0.000289631	0.000144816	-0.000241359	4.82719e-05	-0.000579262	0	0.000506855	0.000724078	0.000603398	-0.000144816	-0.000313767	-2.41359e-05	-0.000168952	-4.82719e-05	-7.24078e-05	0.000168952	-0.000579262	9.65437e-05	0.000241359	-0.000362039	-0.000337903	-0.000144816	-0.000724078	-2.41359e-05	-0.000482719	-0.000675806	0.000193087	0	0.000241359	0.000458583	0.000362039	0.000482719	0.000603398	0.000458583	0.000699942	0.000386175	0.00012068	0.000917165	0.00113439	0.00149643	0.00103785	0.000844758
Per1+jmj	Clock/Bmal1	0.00200328	-0.000699942	0.000289631	-0.000410311	-0.000579262	-0.000337903	-2.41359e-05	-0.000289631	-0.000748214	0.000386175	-0.000144816	-0.000530991	-0.000434447	0.000362039	0.000434447	-0.000217223	-0.000241359	-0.000458583	-0.000579262	-0.000579262	0.000313767	0.000458583	-0.000362039	-7.24078e-05	0.000241359	0.000217223	0.000265495	0.000675806	0.000482719	0.00118266	0.00135161	0.00205155	0.00164124	0.00267909	0.00330662	0.00412724	0.00502027	0.00559954	0.00721664	0.0100405	0.0104509	0.0116335	0.0149401	0.0166538	0.0192363	0.0199604	0.02486	0.0257772
	JMJWT 100ng	0.00234119	0.000603398	0.000458583	-0.000603398	-9.65437e-05	9.65437e-05	9.65437e-05	-0.000434447	0.000506855	0.000603398	-0.000530991	-0.000362039	-0.000144816	-0.000410311	0.000289631	7.24078e-05	-0.000217223	0.000289631	7.24078e-05	-0.000362039	0.000337903	-4.82719e-05	-0.000434447	-0.000410311	-0.000506855	0.000410311	4.82719e-05	0.000144816	-0.000603398	0.000579262	-0.000482719	0.000530991	-0.000265495	0.000917165	0.000965437	0.000313767	0.000989573	0.00135161	0.00212396	0.00207569	0.00279977	0.00231705	0.00359625	0.00415138	0.00487546	0.00528577	0.00598571	0.00658911
	JMJWT 200ng	0.00125507	0.00113439	-0.000362039	-0.000362039	-0.000410311	0.000313767	0.000482719	-0.000289631	-9.65437e-05	-0.000193087	7.24078e-05	-0.000603398	0.000193087	-0.000144816	-0.000265495	-0.000193087	7.24078e-05	-0.000410311	-0.000458583	7.24078e-05	4.82719e-05	2.41359e-05	-0.00012068	0.000217223	-0.000265495	9.65437e-05	-9.65437e-05	-2.41359e-05	0	0.000337903	-0.000603398	0.00012068	2.41359e-05	0.000362039	0.000265495	0.000144816	0.000168952	-9.65437e-05	0.000410311	0.000675806	0.000820622	0.000555126	0.00166538	0.00171365	0.00168952	0.00176192	0.00246187	0.00277563
	JMJMUT 100ng	0.000748214	0.000579262	-0.000530991	0.000410311	-0.000313767	-0.000144816	-0.000627534	7.24078e-05	0.000530991	0.000217223	-0.000482719	-0.000675806	-0.000217223	-0.000144816	9.65437e-05	7.24078e-05	0.00012068	-0.000168952	-0.000410311	-0.000144816	-0.000217223	0.000241359	2.41359e-05	-0.000362039	-0.000506855	-0.000217223	0.000217223	-0.00012068	-0.000241359	-0.000289631	9.65437e-05	0.000168952	0.000410311	0.000193087	0.000386175	0.00089303	0.000868894	0.00125507	0.00173779	0.0018826	0.00161711	0.00135161	0.00246187	0.00366866	0.00359625	0.00395829	0.00458583	0.00514095
	JMJMUT 200ng	0.00077235	-0.000555126	0.000362039	-2.41359e-05	-0.000265495	-2.41359e-05	-0.000386175	0.000362039	-0.000458583	-0.000458583	-0.000289631	0.000265495	-0.000362039	0.000144816	0.000265495	0.000699942	-7.24078e-05	-4.82719e-05	0.000217223	-0.000337903	0.000193087	0.000434447	0.00012068	0.000193087	-0.000241359	-7.24078e-05	-0.000241359	9.65437e-05	-0.000241359	2.41359e-05	0.000386175	-0.000868894	-0.000265495	-0.000482719	7.24078e-05	0.000579262	0.000579262	0.000386175	0.000868894	7.24078e-05	0.000289631	0.00106198	0.000699942	0.00089303	0.00171365	0.00185847	0.00251014	0.0021481
SD PER1	Vector	0.000209023	0.000836093	0.000732477		0.000150729	0.000615821	0.00109333	0.000250828	0.000232759	0.000832952	0.000217223		0.000440439	0.000376242	0.000182222	0.00026107	0.000221209	0.000916848	0.000167219	0.000988395	0.00065167	0.00049287	0.00102144	0.000672782	0.000167219	0.000501656	0.000632619	0.000452187	0.00052214	0.000221209	0.000794289	0.000398791	8.36093e-05		0.000657012	0.000436453	0.00105178	0.000221209	0.000845447	0.00111314	0.000672782	0.000221209	0.000326505	0.000884838	0.000424271	0.000743136	0.000292633	4.18047e-05
	Clock/Bmal1	0.000845447	0.000533726	0.00026107	0.000508576	0.000957865	0.000899529	0.000780976	0.000440439	0.000624277	0.000364445	0.000734859	0.000254288	0.000289631	0.00100592	0.000452187	0.00026107	0.000543461	0.000274132	0.00062707	0.000690726	0.00127144	0.00112252	0.00112873	0.000144816	0.000471115	0.00052214	0.00119052	0.000442419	0.000585265	0.000424271	0.000342186	0.000695768	0.000167219	7.24078e-05	0.000695768	0.000835047	0.00110605	0.000471115	0.00159023	0.000482115	0.000232759	0.000672782	0.000543461	0.000579262	0.00161314	0.000398791	0.000684372	0.000734859
	JMJWT 100ng	0.00101457	0.00143786	0.000398791	0.000301458	0.000471115	0.000607248	0.00123164	0.000565523	0.00047481	0.000533726	0.000931034	0.000713134	0.000440439	0.000357179	0.000362039	7.24078e-05	0.000592683	0.000698276	0.000618653	0.000506855	0.000342186	0.000884838	0.000376242	0.000774233	0.000250828	0.000436453	0.00117053	0.000383146	0.000292633	0.000663628	0.000471115	0.000221209	0.000688192	0.000703263	0.00065301	0.000292633	0.000482115	0.000823456	0.000357179	0.00161476	0.00150729	0.000806299	0.00140466	0.00277836	0.00142872	0.000643575	0.00259189	0.00198429
	JMJWT 200ng	0.00155691	0.000672782	0.000315618	0.000289631	0.000585265	0.000292633	0.000471115	0.000796486	0.000274132	0.000657012	0.00052214	0.000523811	0.000728889	0.000315618	0.000956039	0.000714358	0.00102144	0.000695768	8.36093e-05	0.000643575	0.000364445	0.00110841	0.000513704	0.00148568	0.000209023	0.000424271	0.000657012	0.000167219		0.000508576	0.000580769	0.000602915	0.00159681	0.000574719	0.000562424	0.00106663	0.000553024	0.000274132	0.000807382	0.00065301	0.000602915	0.000543461	0.00128102	0.000274132	0.00100418	0.00133579	0.00106663	0.000533726
	JMJMUT 100ng	0.000523811	0.00100331	0.000398791	0.000110605	0.000794289	0.00047481	0.000326505	0.000592683	0.000326505	0.000440439	0.000357179	0.000562424	0.00026107	0.000501656	0.000580769	0.000191573	0.000471115	0.000418047	0.000167219	0.000125414	0.000713134	4.18047e-05	0.000893682	0.000762864	0.000574719	0.00026107	0.00047481	0.000342186	0.000150729	0.000331814	0.000150729	0.000110605	0.000807382	0.000398791	0.000794289	0.000672782	0.000579262	0.000436453	0.000383146	0.00052214	0.00117277	0.000364445	0.00167009	0.000334437	0.00106745	0.000418047	0.000371568	0.00062707
	JMJMUT 200ng	0.000436453	0.000371568	0.000440439	0.00049287	0.000442419	4.18047e-05	0.000832952	0.000957865	0.000725284	0.000580769	0.000440439	0.000110605	0.00062707	0.000734859	0.00109891	0.00110605	0.00062707	0.000110605	0.000643575	0.000411728	0.000533726	0.000546667	0.000398791	0.00121665	0.000863851	0.00040315	0.000418047	0.000672782	0.000916848	4.18047e-05	0.000221209	0.000506855	0.000292633	0.00148803	0.000376242	0.00065167	0.000250828	0.000972352	0.000949619	0.00075596	0.00075596	0.000688192	0.000672782	0.000942229	0.00134751	0.000589727	0.000232759	0.000533726
Fig 2B and F	Vector	0.0185429	0.00105208	-0.000394529	-0.000789058	0.00368227	0	-0.000789058	0.000789058	-0.000394529	0.00197265	0.00289321	-0.00223567	0.00144661	0.000263019	0.0013151	-0.00249868	-0.000657549	-0.000263019	-0.000263019	-0.00263019	0.00394529	-0.00433982	0.000394529	0.00170963	0	-0.000657549	0.0040768	0.0053919	0.00157812	0.00249868	-0.000394529	0.00526039	0.00223567	-0.000526039	0.00328774	0.00499737	0.00157812	0.00197265	0.00263019	0.00420831	0.00249868	0.00578643	0.0040768	0.0119674	0.00894266	0.00907417	0.01394	0.0142031
Per2-luc	Clock/Bmal1	0.0103893	0.00263019	0.0013151	0.00184114	-0.00328774	-0.00341925	0.0013151	0	-0.00618096	-0.000920568	-0.00157812	0	0.00170963	-0.00315623	0	0.00223567	-0.00420831	-0.00197265	0	0.000920568	0.000263019	0.00328774	-0.00289321	0.00118359	0.00223567	-0.00197265	0.00197265	0.00591794	0.00315623	0.00920568	0.00565492	0.0101262	0.00841662	0.00723304	0.0135455	0.0145976	0.0182799	0.0168332	0.0193319	0.0286691	0.0291952	0.0301157	0.0293267	0.0412941	0.0440558	0.0481326	0.0593109	0.0607575
mean	JMJWT 100ng	0.00867964	0.000920568	0.00210416	0.00013151	0.00210416	0.00013151	0.00144661	0.000789058	-0.00210416	-0.00184114	-0.00013151	0.000263019	-0.00249868	0.00105208	0.000526039	-0.00184114	0.000263019	0.00223567	0.00184114	-0.00118359	-0.000394529	0.000263019	-0.00289321	0.000394529	-0.00118359	0.00144661	0.00223567	-0.0013151	-0.00355076	-0.000657549	-0.000526039	0.00328774	0.000789058	0.000920568	0.00341925	0.00236718	0.00526039	0.0040768	0.00789058	0.0040768	0.00447133	0.00723304	0.0103893	0.0113098	0.0135455	0.00907417	0.0142031	0.0180168
	JMJWT 200ng	0.0124934	0.00736454	-0.000394529	-0.000526039	0.00263019	0.00289321	-0.00302472	0.000526039	0.0027617	-0.00618096	-0.00170963	-0.000526039	-0.0040768	0.000657549	-0.0053919	0.000657549	-0.000920568	-0.000526039	-0.000657549	0.00144661	0.00118359	-0.00157812	0.0027617	-0.000526039	0.00302472	-0.00013151	0	0.00013151	0.00355076	-0.000526039	0.00118359	-0.00105208	-0.00249868	0.00394529	0.00184114	0.00157812	0.0013151	-0.000263019	0.00118359	0.00591794	0.00578643	0.00263019	0.00473435	0.0114413	0.00512888	0.00749605	0.0138085	0.0122304
	JMJMUT 100ng	0.00512888	0.0027617	-0.00184114	-0.00013151	0.000263019	-0.00210416	-0.00263019	-0.00184114	0.00447133	-0.000657549	-0.00157812	-0.00328774	0.000920568	-0.000657549	0.00236718	0.00013151	-0.00315623	-0.00170963	-0.000657549	-0.00263019	0.000789058	0.00302472	0.000657549	-0.00118359	0.000526039	-0.00249868	-0.00157812	0.00289321	-0.00236718	0.00105208	-0.000920568	0.00184114	0.000263019	0.00157812	0.00328774	0.0101262	0.00604945	0.00197265	0.00473435	0.00631247	0.0053919	0.00723304	0.00828511	0.00907417	0.013414	0.0122304	0.0147291	0.0164387
	JMJMUT 200ng	0.00499737	0.000526039	-0.00223567	0.00210416	0.000526039	-0.00302472	-0.00236718	0.000263019	0.000657549	-0.00368227	-0.00381378	0.000263019	0.00118359	0.000394529	0.000789058	0.00105208	-0.00144661	0.00236718	-0.00157812	-0.00289321	-0.00236718	0.00105208	-0.0040768	-0.00184114	-0.0013151	0	-0.000657549	-0.0027617	0	0.00184114	0.00144661	0.00105208	0.00013151	-0.00170963	0.0027617	0.00552341	-0.00013151	0.00236718	0.00433982	0.00381378	-0.00013151	0.00341925	0.0040768	0.00723304	0.00749605	0.00578643	0.00749605	0.00512888
	Vector	0.00444612	0.00477255	0.00180796	0.00136669	0.00335543	#DIV/0!	0.00284499	0.00239983	0.00219665	0.00411901	0.00202457	0.00457268	0.00389233	0.00120531	0.00473983	0.0021729	0.0026269	0.00231173	0.000821278	0.00256697	0.00492767	0.00104383	0.000683345	0.00457268	#DIV/0!	0.00473983	0.00290812	0.00514907	0.0025871	0.0062671	0.00343943	0.00525381	0.00397151	0.000602653	0.00159447	0.00395186	0.00548097	0.00297863	0.0054715	0.007017	0.00159447	0.00355806	0.00177903	0.0026269	0.00383188	0.00350665	0.00733159	0.00180796
sd	Clock/Bmal1	0.00296116	0.00436367	0.00389233	0.00574895	0.000992877	0.00538548	0.00253647	#DIV/0!	0.00277108	0.00202457	0.00180796	#DIV/0!	0.0026269	0.00171971	#DIV/0!	0.00306449	0.00353612	0.00454993	#DIV/0!	0.000227782	0.00355806	0.0034015	0.00577596	0.00361592	0.00432785	0.0038047	0.00246383	0.00180796	0.00180796	0.00561194	0.00611626	0.00113891	0.00493293	0.00457268	0.00318894	0.00104383	0.00639007	0.00301327	0.00388566	0.00661744	0.00719948	0.00651073	0.00810787	0.00164256	0.00655837	0.0041753	0.0132054	0.00479965
	JMJWT 100ng	0.00439329	0.00496438	0.00507294	0.000602653	0.00253647	0.000911126	0.00279903	0.00208765	0.00186447	0.00186447	0.00383188	0.00395186	0.00253647	0.00425531	0.00149366	0.00671086	0.0026269	0.00538548	0.00574895	0.00104383	0.00297863	0.00357987	0.00529806	0.0014225	0.00171971	0.00159447	0.00149366	0.0026269	0.00322936	0.00186447	0.00159447	0.00198575	0.0076094	0.00290812	0.00410639	0.00219665	0.00574895	0.0026269	0.00208765	0.00457268	0.00475622	0.00177903	0.0021729	0.00653459	0.0021729	0.00454993	0.00492767	0.0091198
	JMJWT 200ng	0.00126823	0.00357987	0.00118359	0.0021729	0.00857439	0.00434579	0.00177903	0.00493293	0.00341672	0.00202457	0.00296116	0.00544298	0.00436367	0.00231173	0.00164256	0.000992877	0.00395186	0.00279903	0.00120531	0.000992877	0.006707	0.00454993	0.00597031	0.0026269	0.00665262	0.000455563	#DIV/0!	0.00685997	0.00415662	0.0026269	0.00388566	0.0046066	0.00357987	0.00104383	0.00194617	0.00479965	0.00318894	0.00177903	0.00104383	0.0058385	0.0050267	0.00443443	0.00465143	0.00503701	0.00454993	0.00415662	0.00713433	0.00171971
	JMJMUT 100ng	0.00542388	0.00350665	0.00395186	0.00318894	0.00198575	0.00387229	0.000911126	0.00253647	0.00164256	0.00434579	0.00341672	0.00296116	0.00159447	0.0034015	0.00208765	0.00138554	0.00313148	0.00614166	0.00202457	0.00357987	0.00136669	0.00414412	0.00149366	0.00343943	0.00306449	0.00227782	0.00171971	0.00410639	0.000683345	0.0026269	0.00279903	0.00298733	0.000821278	0.00219665	0.00715974	0.00149366	0.000602653	0.00479965	0.00755809	0.00208765	0.00538548	0.00290812	0.0027617	0.00533709	0.00315623	0.0027617	0.00164256	0.00486941
	JMJMUT 200ng	0.00434579	0.00432785	0.00253647	0.00603943	0.00318894	0.00443443	0.00426749	0.00120531	0.00662919	0.00194617	0.00399105	0.0026855	0.00313148	0.0014225	0.0070133	0.000911126	0.00421857	0.000789058	0.00118359	0.00177903	0.00205003	0.00164256	0.00414412	0.00301327	0.00457268	#DIV/0!	0.000821278	0.0025871	#DIV/0!	0.00330872	0.00335543	0.00194617	0.00164256	0.00462346	0.00104383	0.0041753	0.00296116	0.00448099	0.00433982	0.00177903	0.0021729	0.00159447	0.00186447	0.00285409	0.00454993	0.0046066	0.00697993	0.0014225
																																					time	12	12.33	12.67	13	13.33	13.67	14	14.33	14.67	15	15.33	15.67
																																	Per1-Luc		CB+JMJD5			0.327485	0.466346	0.5	0.471572	0.432692	0.406467	0.454357	0.424879	0.45942	0.400251	0.443773	0.424272
																														S4A Fig	% CLOCK-BMAL1		Per2-luc		CB+JMJD5			0.513514	0.402878	0.398438	0.312925	0.486239	0.40991	0.480349	0.547085	0.363057	0.429851	0.45082	0.419069
																														S4B Fig	% CLOCK-BMAL1		Per1-Luc		CB++JMJD5			0.197115	0.241379	0.294314	0.206731	0.267898	0.19917	0.240711	0.249275	0.25345	0.264813	0.240777	0.255618
																																	Per2-luc		CB++JMJD5			0.28777	0.242188	0.408163	0.142202	0.153153	0.240175	0.35426	0.273885	0.307463	0.188525	0.239468	0.296537
[truncated: 58 more columns]

## Sheet: Fig 2B and F
	Per2+jmj	0	0.333333	0.666667	1	1.33333	1.66667	2	2.33333	2.66667	3	3.33333	3.66667	4	4.33333	4.66667	5	5.33333	5.66667	6	6.33333	6.66667	7	7.33333	7.66667	8	8.33333	8.66667	9	9.33333	9.66667	10	10.3333	10.6667	11	11.3333	11.6667	12	12.3333	12.6666	13	13.3333	13.6667	14	14.3333	14.6667	15	15.3333	15.6666
Fig 2B	Vector	0.0185429	0.00105208	-0.000394529	-0.000789058	0.00368227	0	-0.000789058	0.000789058	-0.000394529	0.00197265	0.00289321	-0.00223567	0.00144661	0.000263019	0.0013151	-0.00249868	-0.000657549	-0.000263019	-0.000263019	-0.00263019	0.00394529	-0.00433982	0.000394529	0.00170963	0	-0.000657549	0.0040768	0.0053919	0.00157812	0.00249868	-0.000394529	0.00526039	0.00223567	-0.000526039	0.00328774	0.00499737	0.00157812	0.00197265	0.00263019	0.00420831	0.00249868	0.00578643	0.0040768	0.0119674	0.00894266	0.00907417	0.01394	0.0142031
mean	Clock/Bmal1	0.0103893	0.00263019	0.0013151	0.00184114	-0.00328774	-0.00341925	0.0013151	0	-0.00618096	-0.000920568	-0.00157812	0	0.00170963	-0.00315623	0	0.00223567	-0.00420831	-0.00197265	0	0.000920568	0.000263019	0.00328774	-0.00289321	0.00118359	0.00223567	-0.00197265	0.00197265	0.00591794	0.00315623	0.00920568	0.00565492	0.0101262	0.00841662	0.00723304	0.0135455	0.0145976	0.0182799	0.0168332	0.0193319	0.0286691	0.0291952	0.0301157	0.0293267	0.0412941	0.0440558	0.0481326	0.0593109	0.0607575
	JMJWT 100ng	0.00867964	0.000920568	0.00210416	0.00013151	0.00210416	0.00013151	0.00144661	0.000789058	-0.00210416	-0.00184114	-0.00013151	0.000263019	-0.00249868	0.00105208	0.000526039	-0.00184114	0.000263019	0.00223567	0.00184114	-0.00118359	-0.000394529	0.000263019	-0.00289321	0.000394529	-0.00118359	0.00144661	0.00223567	-0.0013151	-0.00355076	-0.000657549	-0.000526039	0.00328774	0.000789058	0.000920568	0.00341925	0.00236718	0.00526039	0.0040768	0.00789058	0.0040768	0.00447133	0.00723304	0.0103893	0.0113098	0.0135455	0.00907417	0.0142031	0.0180168
	JMJWT 200ng	0.0124934	0.00736454	-0.000394529	-0.000526039	0.00263019	0.00289321	-0.00302472	0.000526039	0.0027617	-0.00618096	-0.00170963	-0.000526039	-0.0040768	0.000657549	-0.0053919	0.000657549	-0.000920568	-0.000526039	-0.000657549	0.00144661	0.00118359	-0.00157812	0.0027617	-0.000526039	0.00302472	-0.00013151	0	0.00013151	0.00355076	-0.000526039	0.00118359	-0.00105208	-0.00249868	0.00394529	0.00184114	0.00157812	0.0013151	-0.000263019	0.00118359	0.00591794	0.00578643	0.00263019	0.00473435	0.0114413	0.00512888	0.00749605	0.0138085	0.0122304
	JMJMUT 100ng	0.00512888	0.0027617	-0.00184114	-0.00013151	0.000263019	-0.00210416	-0.00263019	-0.00184114	0.00447133	-0.000657549	-0.00157812	-0.00328774	0.000920568	-0.000657549	0.00236718	0.00013151	-0.00315623	-0.00170963	-0.000657549	-0.00263019	0.000789058	0.00302472	0.000657549	-0.00118359	0.000526039	-0.00249868	-0.00157812	0.00289321	-0.00236718	0.00105208	-0.000920568	0.00184114	0.000263019	0.00157812	0.00328774	0.0101262	0.00604945	0.00197265	0.00473435	0.00631247	0.0053919	0.00723304	0.00828511	0.00907417	0.013414	0.0122304	0.0147291	0.0164387
	JMJMUT 200ng	0.00499737	0.000526039	-0.00223567	0.00210416	0.000526039	-0.00302472	-0.00236718	0.000263019	0.000657549	-0.00368227	-0.00381378	0.000263019	0.00118359	0.000394529	0.000789058	0.00105208	-0.00144661	0.00236718	-0.00157812	-0.00289321	-0.00236718	0.00105208	-0.0040768	-0.00184114	-0.0013151	0	-0.000657549	-0.0027617	0	0.00184114	0.00144661	0.00105208	0.00013151	-0.00170963	0.0027617	0.00552341	-0.00013151	0.00236718	0.00433982	0.00381378	-0.00013151	0.00341925	0.0040768	0.00723304	0.00749605	0.00578643	0.00749605	0.00512888
		0.00444612	0.00477255	0.00180796	0.00136669	0.00335543	#DIV/0!	0.00284499	0.00239983	0.00219665	0.00411901	0.00202457	0.00457268	0.00389233	0.00120531	0.00473983	0.0021729	0.0026269	0.00231173	0.000821278	0.00256697	0.00492767	0.00104383	0.000683345	0.00457268	#DIV/0!	0.00473983	0.00290812	0.00514907	0.0025871	0.0062671	0.00343943	0.00525381	0.00397151	0.000602653	0.00159447	0.00395186	0.00548097	0.00297863	0.0054715	0.007017	0.00159447	0.00355806	0.00177903	0.0026269	0.00383188	0.00350665	0.00733159	0.00180796
		0.00296116	0.00436367	0.00389233	0.00574895	0.000992877	0.00538548	0.00253647	#DIV/0!	0.00277108	0.00202457	0.00180796	#DIV/0!	0.0026269	0.00171971	#DIV/0!	0.00306449	0.00353612	0.00454993	#DIV/0!	0.000227782	0.00355806	0.0034015	0.00577596	0.00361592	0.00432785	0.0038047	0.00246383	0.00180796	0.00180796	0.00561194	0.00611626	0.00113891	0.00493293	0.00457268	0.00318894	0.00104383	0.00639007	0.00301327	0.00388566	0.00661744	0.00719948	0.00651073	0.00810787	0.00164256	0.00655837	0.0041753	0.0132054	0.00479965
		0.00439329	0.00496438	0.00507294	0.000602653	0.00253647	0.000911126	0.00279903	0.00208765	0.00186447	0.00186447	0.00383188	0.00395186	0.00253647	0.00425531	0.00149366	0.00671086	0.0026269	0.00538548	0.00574895	0.00104383	0.00297863	0.00357987	0.00529806	0.0014225	0.00171971	0.00159447	0.00149366	0.0026269	0.00322936	0.00186447	0.00159447	0.00198575	0.0076094	0.00290812	0.00410639	0.00219665	0.00574895	0.0026269	0.00208765	0.00457268	0.00475622	0.00177903	0.0021729	0.00653459	0.0021729	0.00454993	0.00492767	0.0091198
		0.00126823	0.00357987	0.00118359	0.0021729	0.00857439	0.00434579	0.00177903	0.00493293	0.00341672	0.00202457	0.00296116	0.00544298	0.00436367	0.00231173	0.00164256	0.000992877	0.00395186	0.00279903	0.00120531	0.000992877	0.006707	0.00454993	0.00597031	0.0026269	0.00665262	0.000455563	#DIV/0!	0.00685997	0.00415662	0.0026269	0.00388566	0.0046066	0.00357987	0.00104383	0.00194617	0.00479965	0.00318894	0.00177903	0.00104383	0.0058385	0.0050267	0.00443443	0.00465143	0.00503701	0.00454993	0.00415662	0.00713433	0.00171971
		0.00542388	0.00350665	0.00395186	0.00318894	0.00198575	0.00387229	0.000911126	0.00253647	0.00164256	0.00434579	0.00341672	0.00296116	0.00159447	0.0034015	0.00208765	0.00138554	0.00313148	0.00614166	0.00202457	0.00357987	0.00136669	0.00414412	0.00149366	0.00343943	0.00306449	0.00227782	0.00171971	0.00410639	0.000683345	0.0026269	0.00279903	0.00298733	0.000821278	0.00219665	0.00715974	0.00149366	0.000602653	0.00479965	0.00755809	0.00208765	0.00538548	0.00290812	0.0027617	0.00533709	0.00315623	0.0027617	0.00164256	0.00486941
		0.00434579	0.00432785	0.00253647	0.00603943	0.00318894	0.00443443	0.00426749	0.00120531	0.00662919	0.00194617	0.00399105	0.0026855	0.00313148	0.0014225	0.0070133	0.000911126	0.00421857	0.000789058	0.00118359	0.00177903	0.00205003	0.00164256	0.00414412	0.00301327	0.00457268	#DIV/0!	0.000821278	0.0025871	#DIV/0!	0.00330872	0.00335543	0.00194617	0.00164256	0.00462346	0.00104383	0.0041753	0.00296116	0.00448099	0.00433982	0.00177903	0.0021729	0.00159447	0.00186447	0.00285409	0.00454993	0.0046066	0.00697993	0.0014225
		0.00444612	0.00477255	0.00180796	0.00136669	0.00335543	#DIV/0!	0.00284499	0.00239983	0.00219665	0.00411901	0.00202457	0.00457268	0.00389233	0.00120531	0.00473983	0.0021729	0.0026269	0.00231173	0.000821278	0.00256697	0.00492767	0.00104383	0.000683345	0.00457268	#DIV/0!	0.00473983	0.00290812	0.00514907	0.0025871	0.0062671	0.00343943	0.00525381	0.00397151	0.000602653	0.00159447	0.00395186	0.00548097	0.00297863	0.0054715	0.007017	0.00159447	0.00355806	0.00177903	0.0026269	0.00383188	0.00350665	0.00733159	0.00180796
		0.00296116	0.00436367	0.00389233	0.00574895	0.000992877	0.00538548	0.00253647	#DIV/0!	0.00277108	0.00202457	0.00180796	#DIV/0!	0.0026269	0.00171971	#DIV/0!	0.00306449	0.00353612	0.00454993	#DIV/0!	0.000227782	0.00355806	0.0034015	0.00577596	0.00361592	0.00432785	0.0038047	0.00246383	0.00180796	0.00180796	0.00561194	0.00611626	0.00113891	0.00493293	0.00457268	0.00318894	0.00104383	0.00639007	0.00301327	0.00388566	0.00661744	0.00719948	0.00651073	0.00810787	0.00164256	0.00655837	0.0041753	0.0132054	0.00479965
		0.00439329	0.00496438	0.00507294	0.000602653	0.00253647	0.000911126	0.00279903	0.00208765	0.00186447	0.00186447	0.00383188	0.00395186	0.00253647	0.00425531	0.00149366	0.00671086	0.0026269	0.00538548	0.00574895	0.00104383	0.00297863	0.00357987	0.00529806	0.0014225	0.00171971	0.00159447	0.00149366	0.0026269	0.00322936	0.00186447	0.00159447	0.00198575	0.0076094	0.00290812	0.00410639	0.00219665	0.00574895	0.0026269	0.00208765	0.00457268	0.00475622	0.00177903	0.0021729	0.00653459	0.0021729	0.00454993	0.00492767	0.0091198
		0.00126823	0.00357987	0.00118359	0.0021729	0.00857439	0.00434579	0.00177903	0.00493293	0.00341672	0.00202457	0.00296116	0.00544298	0.00436367	0.00231173	0.00164256	0.000992877	0.00395186	0.00279903	0.00120531	0.000992877	0.006707	0.00454993	0.00597031	0.0026269	0.00665262	0.000455563	#DIV/0!	0.00685997	0.00415662	0.0026269	0.00388566	0.0046066	0.00357987	0.00104383	0.00194617	0.00479965	0.00318894	0.00177903	0.00104383	0.0058385	0.0050267	0.00443443	0.00465143	0.00503701	0.00454993	0.00415662	0.00713433	0.00171971
		0.00542388	0.00350665	0.00395186	0.00318894	0.00198575	0.00387229	0.000911126	0.00253647	0.00164256	0.00434579	0.00341672	0.00296116	0.00159447	0.0034015	0.00208765	0.00138554	0.00313148	0.00614166	0.00202457	0.00357987	0.00136669	0.00414412	0.00149366	0.00343943	0.00306449	0.00227782	0.00171971	0.00410639	0.000683345	0.0026269	0.00279903	0.00298733	0.000821278	0.00219665	0.00715974	0.00149366	0.000602653	0.00479965	0.00755809	0.00208765	0.00538548	0.00290812	0.0027617	0.00533709	0.00315623	0.0027617	0.00164256	0.00486941
		0.00434579	0.00432785	0.00253647	0.00603943	0.00318894	0.00443443	0.00426749	0.00120531	0.00662919	0.00194617	0.00399105	0.0026855	0.00313148	0.0014225	0.0070133	0.000911126	0.00421857	0.000789058	0.00118359	0.00177903	0.00205003	0.00164256	0.00414412	0.00301327	0.00457268	#DIV/0!	0.000821278	0.0025871	#DIV/0!	0.00330872	0.00335543	0.00194617	0.00164256	0.00462346	0.00104383	0.0041753	0.00296116	0.00448099	0.00433982	0.00177903	0.0021729	0.00159447	0.00186447	0.00285409	0.00454993	0.0046066	0.00697993	0.0014225
																																					0.357664	0.327485	0.466346	0.5	0.471572	0.432692	0.406467	0.454357	0.424879	0.45942	0.400251	0.443773	0.424272
																																					0.31068	0.513514	0.402878	0.398438	0.312925	0.486239	0.40991	0.480349	0.547085	0.363057	0.429851	0.45082	0.419069
																																					0.0760234	0.197115	0.241379	0.294314	0.206731	0.267898	0.19917	0.240711	0.249275	0.25345	0.264813	0.240777	0.255618
																																					0.162162	0.28777	0.242188	0.408163	0.142202	0.153153	0.240175	0.35426	0.273885	0.307463	0.188525	0.239468	0.296537
[truncated: 59 more columns]

## Sheet: Fig 2C
		End Time:	0	0.666667	1	1.33333	1.66667	2	2.33333	2.66667	3	3.33333	3.66667	4	4.33333	4.66667	5	5.33333	5.66667	6	6.33333	6.66667	7	7.33333	7.66667	8	8.33333	8.66667	9	9.33333	9.66667	10	10.3333	10.6667	11	11.3333	11.6667	12	12.3333	12.6667	13	13.3333	13.6667	14	14.3333	14.6667	15	15.3333	15.6666
	Per1 WT 25ng	vector	18.6667	17.3333	28.6667	27.6667	43.6667	54.6667	58.3333	67.6667	72.6667	77	66.6667	62.6667	66.3333	65	80	77.6667	69.3333	75	71.3333	68.3333	62.6667	71	76	81	75	71.3333	82.3333	88	82.3333	86.3333	101.333	97	109	105.667	119.333	122.667	142.333	146.333	152.667	162.333	188.667	196	200.667	215.667	240.667	244.333	264.667
		clockbmal	16.6667	17.6667	31.6667	38.3333	42.3333	50.6667	66	62.3333	67.6667	65.6667	68.6667	67.6667	72.6667	67.3333	70.6667	70.3333	62.3333	63.3333	76.6667	70.3333	74.3333	78	68.3333	83	77.3333	79.6667	93.6667	92.6667	104.667	112	108.333	130.333	135	155.333	173.333	195.667	207.667	232.667	264	280	324	371.333	381	447.667	473.333	533	552
		Jmjd5 200ng	7.33333	22.6667	34.3333	35.6667	43.3333	53	62.6667	64	63.6667	69	77.6667	62.6667	64.3333	69	69	66	68	69	70.6667	70.3333	71.6667	76	69.3333	69.6667	66.6667	75	68	69.6667	69.3333	76.3333	83.6667	86.3333	89	91	97	99.3333	96.6667	98	119.333	113.333	118.667	125	132.667	136	161.333	166.667	182.333
	Per1 mut 25ng	vector	18.3333	19.3333	26	39.3333	51.6667	55.3333	56	53.6667	63.3333	76.3333	82	65.3333	61	69.3333	68	68	71.6667	70	64.6667	63	71.6667	66	78.6667	69.3333	70	77.6667	79.3333	80	81	76	85.6667	75.6667	97.3333	87	111.333	97.6667	112.667	115	123	135.667	144.333	147.333	152.333	161.333	172	178.667	185.667
		clockbmal	12.3333	14.3333	29.6667	37.3333	45.6667	59	70.3333	64	63.3333	72.6667	72.6667	78	72.6667	66.6667	71.6667	64	71.3333	68.3333	70.6667	69.6667	70	79.3333	66.3333	81.3333	74	63.3333	74.3333	68.6667	76	78.6667	84.6667	79	92.3333	97.6667	93	91	93	97	111.667	112.333	110.333	125.333	125.667	119.667	139	148	139.667
		Jmjd5 200ng	3.66667	18.3333	30.3333	39	57.6667	49.6667	60	64.3333	65	71.3333	70.3333	68.3333	64.6667	69	69	69.6667	68.6667	70	84	77.3333	72.6667	75.3333	71.6667	75.3333	62	67.3333	70	80.3333	67.6667	71.3333	81.3333	74.6667	70	78	83	75.3333	77.3333	93.6667	83.6667	85	87.6667	88.3333	101.667	100.667	100.667	100	106.333
	STDEVPer1 WT 25ng	vector	3.05505	5.03322	2.51661	3.51188	13.0128	5.50757	1.1547	4.50925	4.72582	10.5357	7.02377	7.50555	10.9697	1.73205	8.18535	8.32666	9.71253	5.56776	14.2945	4.6188	8.3865	6.9282	11	8.18535	9.16515	4.50925	5.50757	15.1327	9.0185	14.5717	11.0604	6.55744	7.81025	2.88675	4.50925	8.32666	19.8578	3.78594	11.8462	1.52753	15.6312	18.6815	7.23418	16.0416	13.7961	14.6401	25.482
		clockbmal	1.52753	4.6188	11.5036	13.2791	9.29157	7.0946	5.56776	6.65833	4.6188	3.78594	4.16333	5.03322	2.51661	0.57735	0.57735	5.85947	12.0139	6.80686	12.0968	6.80686	8.02081	8.544	10.6927	10.583	9.60902	4.04145	10.504	1.1547	10.116	7.81025	5.85947	11.8462	4.3589	22.723	13.3167	19.8578	14.6401	17.6163	9.64365	10.8167	42.5793	14.5717	25.0599	25.0067	42.0991	24.4336	26.6646
		Jmjd5 200ng	7.63763	1.52753	9.50438	1.52753	4.04145	5.2915	6.65833	5.2915	10.0167	4.58258	9.50438	12.0554	10.5987	8.66025	4.58258	7	3.60555	4.58258	9.86577	13.7961	5.50757	1.73205	1.52753	11.2398	3.21455	11	9.16515	7.23418	9.0185	5.1316	15.0444	2.3094	15.6205	8.7178	8.88819	13.2791	5.1316	9.16515	15.9478	6.65833	10.6927	12.53	13.0128	15.8745	14.7422	26.6521	13.0512
	STDEV Per1 mut 25ng	vector	7.02377	6.02771	1.73205	4.6188	4.6188	7.02377	7.2111	5.50757	5.68624	7.57188	5.2915	6.35085	4.3589	6.4291	5.56776	4.58258	7.76745	15.1327	1.1547	6	16.6233	8.88819	6.65833	8.3865	5.56776	10.504	9.45163	10.8167	11.3578	4.3589	8.5049	10.0167	15.0444	10.5357	7.76745	20.5508	18.5023	22.5389	9.64365	15.6312	28.8848	22.3681	1.52753	5.1316	18.0831	27.6466	37.8197
		clockbmal	5.68624	11.0151	8.0829	8.32666	4.50925	8.7178	9.29157	5.2915	7.50555	2.08167	11.547	3	6.35085	11.0151	13.0512	9.84886	2.51661	4.04145	8.0829	7.57188	9.16515	4.93288	2.51661	16.7432	4.58258	15.0444	8.0829	12.897	16.5227	15.885	7.02377	5.56776	13.5031	4.16333	15.1327	5.56776	7.2111	12.2882	11.7189	9.29157	5.50757	12.8582	8.96289	20.0333	6.9282	12.53	11.0151
		Jmjd5 200ng	2.51661	5.50757	4.72582	9.64365	2.08167	11.3725	5.56776	15.308	1.73205	14.0119	1.52753	3.21455	9.2376	3.4641	7.93725	4.16333	15.2753	3.60555	15.8745	12.897	0.57735	3.51188	5.50757	16.5025	6.55744	8.5049	5.56776	4.16333	13.0128	1.52753	11.6762	3.05505	6.55744	3	0	7.76745	15.9478	6.35085	12.8582	5.56776	8.96289	5.1316	16.773	5.03322	2.51661	5	8.3865
		End Time:	0	0.7	1	1.3	1.7	2	2.3	2.7	3	3.3	3.7	4	4.3	4.7	5	5.3	5.7	6	6.3	6.7	7	7.3	7.7	8	8.3	8.7	9	9.3	9.7	10	10.3	10.7	11	11.3	11.7	12	12.3	12.7	13	13.3	13.7	14	14.3	14.7	15	15.3	15.7
			0.00711744	0.00660905	0.0109304	0.0105491	0.0166497	0.0208439	0.022242	0.0258007	0.0277072	0.0293594	0.0254194	0.0238943	0.0252923	0.0247839	0.0305033	0.0296136	0.0264362	0.0285968	0.0271988	0.0260549	0.0238943	0.0270717	0.0289781	0.0308846	0.0285968	0.0271988	0.031393	0.0335536	0.031393	0.0329181	0.0386375	0.0369853	0.0415608	0.0402898	0.0455008	0.0467717	0.0542705	0.0557956	0.0582105	0.0618963	0.071937	0.0747331	0.0765125	0.0822318	0.0917641	0.0931622	0.100915
			0.00635486	0.00673615	0.0120742	0.0146162	0.0161413	0.0193188	0.0251652	0.0237672	0.0258007	0.0250381	0.026182	0.0258007	0.0277072	0.0256736	0.0269446	0.0268175	0.0237672	0.0241484	0.0292323	0.0268175	0.0283427	0.0297407	0.0260549	0.0316472	0.0294865	0.0303762	0.0357143	0.035333	0.0399085	0.0427046	0.0413066	0.049695	0.0514743	0.0592272	0.0660905	0.074606	0.0791815	0.0887138	0.100661	0.106762	0.123538	0.141586	0.145272	0.170691	0.180478	0.203228	0.210473
			0.00279614	0.0086426	0.013091	0.0135994	0.0165226	0.0202084	0.0238943	0.0244026	0.0242755	0.0263091	0.0296136	0.0238943	0.0245297	0.0263091	0.0263091	0.0251652	0.0259278	0.0263091	0.0269446	0.0268175	0.0273259	0.0289781	0.0264362	0.0265633	0.0254194	0.0285968	0.0259278	0.0265633	0.0264362	0.0291052	0.0319014	0.0329181	0.0339349	0.0346975	0.0369853	0.0378749	0.0368582	0.0373665	0.0455008	0.043213	0.0452466	0.0476614	0.0505846	0.0518556	0.061515	0.0635486	0.0695221
			0.00699034	0.00737163	0.00991357	0.0149975	0.0197001	0.0210981	0.0213523	0.0204626	0.0241484	0.0291052	0.0312659	0.024911	0.0232588	0.0264362	0.0259278	0.0259278	0.0273259	0.0266904	0.0246568	0.0240214	0.0273259	0.0251652	0.0299949	0.0264362	0.0266904	0.0296136	0.0302491	0.0305033	0.0308846	0.0289781	0.032664	0.028851	0.0371124	0.0331723	0.0424504	0.0372395	0.0429588	0.0438485	0.0468988	0.0517285	0.055033	0.0561769	0.0580834	0.061515	0.0655821	0.068124	0.0707931
			0.00470259	0.00546518	0.0113116	0.0142349	0.0174123	0.0224962	0.0268175	0.0244026	0.0241484	0.0277072	0.0277072	0.0297407	0.0277072	0.0254194	0.0273259	0.0244026	0.0271988	0.0260549	0.0269446	0.0265633	0.0266904	0.0302491	0.0252923	0.0310117	0.0282156	0.0241484	0.0283427	0.026182	0.0289781	0.0299949	0.0322827	0.030122	0.0352059	0.0372395	0.0354601	0.0346975	0.0354601	0.0369853	0.0425775	0.0428317	0.0420691	0.0477885	0.0479156	0.0456279	0.0529995	0.0564311	0.0532537
			0.00139807	0.00699034	0.0115658	0.0148704	0.0219878	0.0189375	0.0228775	0.0245297	0.0247839	0.0271988	0.0268175	0.0260549	0.0246568	0.0263091	0.0263091	0.0265633	0.026182	0.0266904	0.0320285	0.0294865	0.0277072	0.0287239	0.0273259	0.0287239	0.0236401	0.0256736	0.0266904	0.0306304	0.0258007	0.0271988	0.0310117	0.0284698	0.0266904	0.0297407	0.0316472	0.0287239	0.0294865	0.0357143	0.0319014	0.0324098	0.0334265	0.0336807	0.0387646	0.0383833	0.0383833	0.0381291	0.040544
			0.00116486	0.00191912	0.000959562	0.00133905	0.00496167	0.00209999	0.000440277	0.00171934	0.00180191	0.00401715	0.0026781	0.0028618	0.00418263	0.000660416	0.003121	0.00317488	0.00370331	0.00212294	0.00545038	0.00176111	0.0031977	0.00264166	0.0041942	0.003121	0.00349459	0.00171934	0.00209999	0.00576998	0.00343868	0.00555605	0.00421725	0.00250029	0.00297798	0.00110069	0.00171934	0.00317488	0.00757162	0.00144355	0.00451687	0.000582432	0.00596003	0.00712311	0.00275833	0.00611653	0.00526035	0.00558215	0.00971607
			0.000582432	0.00176111	0.00438623	0.00506319	0.0035428	0.00270511	0.00212294	0.00253876	0.00176111	0.00144355	0.00158744	0.00191912	0.000959562	0.000220139	0.000220139	0.00223416	0.00458079	0.0025954	0.00461242	0.0025954	0.00305826	0.00325775	0.00407702	0.00403521	0.00366384	0.00154097	0.00400507	0.000440277	0.00385714	0.00297798	0.00223416	0.00451687	0.00166201	0.00866407	0.00507753	0.00757162	0.00558215	0.00671693	0.00367704	0.0041243	0.0162351	0.00555605	0.00955513	0.00953482	0.016052	0.00931631	0.010167
			0.00291216	0.000582432	0.00362394	0.000582432	0.00154097	0.0020176	0.00253876	0.0020176	0.00381926	0.0017473	0.00362394	0.00459663	0.00404121	0.00330208	0.0017473	0.00266904	0.00137477	0.0017473	0.00376173	0.00526035	0.00209999	0.000660416	0.000582432	0.00428564	0.00122568	0.0041942	0.00349459	0.00275833	0.00343868	0.00195664	0.00573629	0.000880555	0.00595596	0.00332402	0.00338899	0.00506319	0.00195664	0.00349459	0.00608077	0.00253876	0.00407702	0.00477757	0.00496167	0.00605281	0.00562108	0.0101622	0.0049763
			0.0026781	0.00229831	0.000660416	0.00176111	0.00176111	0.0026781	0.00274953	0.00209999	0.00216811	0.00288709	0.0020176	0.00242153	0.00166201	0.00245136	0.00212294	0.0017473	0.00296166	0.00576998	0.000440277	0.00228775	0.00633831	0.00338899	0.00253876	0.0031977	0.00212294	0.00400507	0.00360382	0.0041243	0.00433064	0.00166201	0.00324284	0.00381926	0.00573629	0.00401715	0.00296166	0.00783582	0.00705475	0.00859387	0.00367704	0.00596003	0.0110135	0.00852877	0.000582432	0.00195664	0.00689494	0.0105414	0.0144203
			0.00216811	0.00419998	0.00308194	0.00317488	0.00171934	0.00332402	0.0035428	0.0020176	0.0028618	0.000793721	0.00440277	0.00114387	0.00242153	0.00419998	0.0049763	0.00375528	0.000959562	0.00154097	0.00308194	0.00288709	0.00349459	0.00188087	0.000959562	0.00638402	0.0017473	0.00573629	0.00308194	0.00491752	0.00629997	0.00605681	0.0026781	0.00212294	0.00514861	0.00158744	0.00576998	0.00212294	0.00274953	0.00468539	0.00446833	0.0035428	0.00209999	0.00490272	0.00341747	0.00763853	0.00264166	0.00477757	0.00419998
			0.000959562	0.00209999	0.00180191	0.00367704	0.000793721	0.00433623	0.00212294	0.00583679	0.000660416	0.00534262	0.000582432	0.00122568	0.00352222	0.00132083	0.00302641	0.00158744	0.00582432	0.00137477	0.00605281	0.00491752	0.000220139	0.00133905	0.00209999	0.00629227	0.00250029	0.00324284	0.00212294	0.00158744	0.00496167	0.000582432	0.00445203	0.00116486	0.00250029	0.00114387	0	0.00296166	0.00608077	0.00242153	0.00490272	0.00212294	0.00341747	0.00195664	0.0063954	0.00191912	0.000959562	0.00190646	0.0031977
[truncated: 59 more columns]

## Sheet: Fig 2D
	End Time:	0	0.666667	1	1.33333	1.66667	2	2.33333	2.66667	3	3.33333	3.66667	4	4.33333	4.66667	5	5.33333	5.66667	6	6.33333	6.66667	7	7.33333	7.66667	8	8.33333	8.66667	9	9.33333	9.66667	10	10.3333	10.6667	11	11.3333	11.6667	12	12.3333	12.6667	13	13.3333	13.6667	14	14.3333	14.6667	15	15.3333	15.6666	16
PER1 luc WT	vector	28	4.66667	1	2	1.66667	4.33333	10	8	12.6667	9.33333	13	-0.666667	18.6667	6.66667	15.6667	17.6667	5.33333	4	8.66667	9.66667	7.33333	5.33333	12.3333	18.6667	21.6667	29.6667	15	29.6667	40.6667	30.3333	45.3333	45.3333	54	63.6667	58.6667	74.6667	75	90	91	101.333	102.667	125.333	136.333	139.667	175.333	179	195.333	198
	Jmjd5 100ng	6.33333	8.66667	2.66667	-0.666667	2.33333	-3	4.66667	17.6667	4	2	11.3333	8.33333	10.3333	14.6667	7.66667	3	10.3333	8.33333	6.66667	5	5.33333	6.66667	6	12.3333	10	16.3333	6.33333	14.3333	19	19.6667	27.3333	33	20.6667	21.6667	36.6667	37	38.3333	40	55.3333	63.6667	65.3333	59	66	77.6667	87.6667	99.3333	103	119.667
STDEV PER1 luc WT	vector	2.64575	8.5049	5.56776	6.9282	7.76745	3.78594	5.56776	7.81025	4.93288	3.05505	17.4356	13.5769	8.14453	7.63763	16.1658	16.6533	2.08167	10.1489	7.0946	4.50925	2.51661	4.93288	3.21455	13.6504	1.1547	3.78594	13	8.14453	16.8028	9.07377	21.5716	10.2632	3.60555	8.0829	15.2753	3.51188	11.7898	22.1133	13.8924	13.8684	12.5831	14.5029	4.16333	11.8462	20.232	20.4206	8.96289	11.5326
	Jmjd5 100ng	7.37111	3.21455	8.5049	5.03322	9.71253	8.18535	8.0829	2.51661	6.245	5.2915	6.4291	11.5902	5.03322	7.37111	7.0946	3.60555	10.504	6.02771	5.50757	5.56776	3.05505	19.3993	12.53	8.5049	3.60555	6.02771	16.4418	6.50641	3.4641	12.3423	11.9304	7.54983	20.306	20.5508	18.5562	8.544	3.78594	11.5326	7.76745	11.1505	9.07377	20.5183	6.55744	9.29157	6.65833	8.62168	13.5277	5.1316
PER1 luc Mut	vector	16.3333	4.33333	5	3.66667	2.33333	-3.33333	3	9	9.33333	15.3333	5	9	6.66667	17.3333	15.3333	13.6667	5.33333	2.66667	14	9.33333	14.6667	7.33333	18.6667	16	14	23.3333	24.3333	22	27.3333	35.6667	38.3333	42.6667	50	44.3333	43.3333	62.3333	60.3333	69.6667	53.3333	71.6667	81.3333	88.3333	98	109.333	119	128	139	143.667
	Jmjd5 100ng	14.3333	9	12	5	2.33333	7.33333	4	5	14.3333	9.66667	7.66667	6.33333	5.33333	8.33333	3.66667	10.6667	5.66667	2	5.33333	2	13.3333	16	1.66667	10.3333	6.66667	12.3333	9.66667	17	21.6667	27	12.6667	26.3333	23.3333	19	37.3333	36	47	40.3333	51	47.6667	69.6667	64.3333	76	78.6667	89.6667	92.6667	110	124.333
STDEV PER1luc MUT	vector	9.29157	5.7735	3	15.5349	9.50438	0.57735	2.64575	4.58258	3.78594	7.76745	6.08276	9.53939	9.07377	15.5027	8.62168	4.04145	2.51661	2.51661	5.56776	7.23418	5.1316	15.695	7.37111	11.2694	16.8226	11.9304	2.51661	4	3.05505	1.52753	13.0128	5.03322	8.544	12.5033	3.51188	13.7961	9.81495	7.57188	7.37111	4.50925	20.7445	14.0475	12.1655	2.51661	8.7178	9	10.583	7.02377
	Jmjd5 100ng	4.93288	13.7477	13	11.3578	11.5036	7.23418	9.64365	4.58258	4.04145	4.04145	4.16333	5.03322	6.1101	4.72582	14.5717	10.9697	7.37111	5.2915	6.1101	7.54983	16.1658	7	11.5902	9.07377	2.08167	12.5033	4.04145	7.2111	5.50757	13.2288	14.7422	11.0151	11.5036	4.58258	3.51188	7	18.0831	12.897	2.64575	4.6188	20.2073	15.0111	10.1489	13.0512	20.2073	13.3167	16.7033	11.7189
	End Time:	0	0.666667	1	1.33333	1.66667	2	2.33333	2.66667	3	3.33333	3.66667	4	4.33333	4.66667	5	5.33333	5.66667	6	6.33333	6.66667	7	7.33333	7.66667	8	8.33333	8.66667	9	9.33333	9.66667	10	10.3333	10.6667	11	11.3333	11.6667	12	12.3333	12.6667	13	13.3333	13.6667	14	14.3333	14.6667	15	15.3333	15.6666	16
	vector	0.0301724	0.00502874	0.00107759	0.00215517	0.00179598	0.00466954	0.0107759	0.00862069	0.0136494	0.0100575	0.0140086	-0.000718391	0.0201149	0.00718391	0.0168822	0.0190374	0.00574713	0.00431034	0.00933908	0.0104167	0.0079023	0.00574713	0.0132902	0.0201149	0.0233477	0.0319684	0.0161638	0.0319684	0.0438218	0.0326868	0.0488506	0.0488506	0.0581897	0.0686063	0.0632184	0.0804598	0.080819	0.0969828	0.0980603	0.109195	0.110632	0.135057	0.146911	0.150503	0.188937	0.192888	0.210489	0.213362
	Jmjd5 100ng	0.00682471	0.00933908	0.00287356	-0.000718391	0.00251437	-0.00323276	0.00502874	0.0190374	0.00431034	0.00215517	0.0122126	0.00897989	0.0111351	0.0158046	0.00826149	0.00323276	0.0111351	0.00897989	0.00718391	0.00538793	0.00574713	0.00718391	0.00646552	0.0132902	0.0107759	0.0176006	0.00682471	0.0154454	0.0204741	0.0211925	0.029454	0.0355603	0.0222701	0.0233477	0.0395115	0.0398707	0.0413075	0.0431034	0.0596264	0.0686063	0.0704023	0.0635776	0.0711207	0.0836925	0.0944684	0.10704	0.110991	0.128951
	vector	0.0176006	0.00466954	0.00538793	0.00395115	0.00251437	-0.00359195	0.00323276	0.00969828	0.0100575	0.016523	0.00538793	0.00969828	0.00718391	0.0186782	0.016523	0.014727	0.00574713	0.00287356	0.0150862	0.0100575	0.0158046	0.0079023	0.0201149	0.0172414	0.0150862	0.0251437	0.0262213	0.0237069	0.029454	0.0384339	0.0413075	0.045977	0.0538793	0.047773	0.0466954	0.0671695	0.0650144	0.0750718	0.0574713	0.077227	0.0876437	0.0951868	0.105603	0.117816	0.128233	0.137931	0.149784	0.154813
	Jmjd5 100ng	0.0154454	0.00969828	0.012931	0.00538793	0.00251437	0.0079023	0.00431034	0.00538793	0.0154454	0.0104167	0.00826149	0.00682471	0.00574713	0.00897989	0.00395115	0.0114943	0.00610632	0.00215517	0.00574713	0.00215517	0.0143678	0.0172414	0.00179598	0.0111351	0.00718391	0.0132902	0.0104167	0.018319	0.0233477	0.0290948	0.0136494	0.0283764	0.0251437	0.0204741	0.0402299	0.0387931	0.0506466	0.0434626	0.0549569	0.0513649	0.0750718	0.0693247	0.0818966	0.0847701	0.0966236	0.0998563	0.118534	0.13398
	vector	0.00285103	0.00916476	0.00599975	0.00746574	0.0083701	0.00407968	0.00599975	0.00841622	0.00531561	0.00329208	0.0187884	0.0146303	0.00877643	0.0082302	0.0174201	0.0179454	0.00224317	0.0109363	0.00764504	0.00485911	0.00271187	0.00531561	0.00346396	0.0147095	0.00124429	0.00407968	0.0140086	0.00877643	0.0181064	0.00977777	0.0232452	0.0110595	0.00388529	0.00871003	0.0164604	0.00378436	0.0127046	0.023829	0.0149703	0.0149444	0.0135593	0.0156281	0.00448635	0.0127653	0.0218017	0.0220049	0.00965828	0.0124273
	Jmjd5 100ng	0.00794301	0.00346396	0.00916476	0.00542373	0.0104661	0.00882042	0.00871003	0.00271187	0.00672952	0.00570205	0.00692791	0.0124895	0.00542373	0.00794301	0.00764504	0.00388529	0.0113189	0.00649538	0.00593488	0.00599975	0.00329208	0.0209044	0.0135021	0.00916476	0.00388529	0.00649538	0.0177175	0.00701121	0.00373287	0.0132999	0.012856	0.0081356	0.0218815	0.0221452	0.0199959	0.0092069	0.00407968	0.0124273	0.0083701	0.0120156	0.00977777	0.0221102	0.00706621	0.0100125	0.00717492	0.0092906	0.0145773	0.00552974
	vector	0.0100125	0.00622145	0.00323276	0.0167402	0.0102418	0.000622145	0.00285103	0.00493812	0.00407968	0.0083701	0.0065547	0.0102795	0.00977777	0.0167055	0.0092906	0.00435501	0.00271187	0.00271187	0.00599975	0.00779545	0.00552974	0.0169127	0.00794301	0.0121438	0.0181278	0.012856	0.00271187	0.00431034	0.00329208	0.00164604	0.0140224	0.00542373	0.0092069	0.0134734	0.00378436	0.0148665	0.0105765	0.00815935	0.00794301	0.00485911	0.022354	0.0151374	0.0131094	0.00271187	0.00939418	0.00969828	0.0114041	0.00756872
	Jmjd5 100ng	0.00531561	0.0148144	0.0140086	0.012239	0.0123961	0.00779545	0.0103919	0.00493812	0.00435501	0.00435501	0.00448635	0.00542373	0.00658416	0.00509247	0.0157022	0.0118207	0.00794301	0.00570205	0.00658416	0.0081356	0.0174201	0.0075431	0.0124895	0.00977777	0.00224317	0.0134734	0.00435501	0.00777058	0.00593488	0.0142551	0.015886	0.0118698	0.0123961	0.00493812	0.00378436	0.0075431	0.0194861	0.0138977	0.00285103	0.00497716	0.0217751	0.0161758	0.0109363	0.0140638	0.0217751	0.0143498	0.0179992	0.0126282
[truncated: 98 more columns]

## Sheet: Fig 3A-C & 5J and K
			experiment:	1	2	3	4	5	6	7	8
			Hours
			0hr	1	1	1	1	1	1	1	1
	CRY1 (WT)		2hr	0.6	0.65	0.72	0.74	0.68	0.72	0.68	0.78
			4hr	0.47	0.52	0.59	0.6	0.57	0.55	0.56	0.59
			6hr	0.36	0.41	0.47	0.49	0.49	0.48	0.46	0.52
															JMJD5	-	WT	mut		WT
	CRY1(WT) + JMJD5		0hr	1	1	1	1	1					Average		CRY1	WT	WT	CRY1	AA	AA
			2hr	0.59	0.69	0.65	0.64	0.7						Hours	0hr	1	1	1	1	1
			4hr	0.38	0.42	0.44	0.47	0.53							2hr	0.7	0.65	0.69	0.82	0.68
			6hr	0.21	0.26	0.24	0.38	0.34							4hr	0.56	0.45	0.47	0.67	0.48
															6hr	0.46	0.29	0.36	0.53	0.29
	CRY1(WT) + JMJD5 mut		0hr						1	1	1				0hr	0	0	0	0	0
			2hr						0.69	0.67	0.7		sem		2hr	0.02	0.02	0.01	0.04	0.03
			4hr						0.43	0.44	0.55				4hr	0.02	0.03	0.04	0.04	0.06
			6hr						0.34	0.32	0.43				6hr	0.02	0.03	0.03	0.04	0.04
	CRY1 (AA)		0hr	1	1	1	1	1
			2hr	0.79	0.78	0.98	0.76	0.81
			4hr	0.63	0.59	0.79	0.64	0.72
			6hr	0.53	0.41	0.58	0.5	0.63
			Hours
	CRY1(AA) + JMJD5		0hr	1	1	1	1	1
			2hr	0.72	0.59	0.65	0.66	0.79
			4hr	0.52	0.31	0.42	0.44	0.69
			6hr	0.36	0.16	0.33	0.27	0.35
			experiment:	1	2	3				JMJD5	-	+
	CRY2 WT		0h	1	1	1		Average		CRY2	+	+
			2h	0.88	0.69	0.8			Hours	0hr	1	1
			4h	0.74	0.52	0.71				2hr	0.79	0.8
			6h	0.57	0.52	0.57				4hr	0.66	0.68
										6hr	0.55	0.59
	CRY2 +JMJD5
			0h	1	1	1				0hr
			2h	0.83	0.76	0.81		sem		2hr	0.06	0.02
			4h	0.75	0.68	0.62				4hr	0.12	0.04
			6h	0.67	0.55	0.56				6hr	0.03	0.04

## Sheet: Fig 3D and E
LIVER		timeline1		timeline 2		timeline 3
		control	LKO	control	LKO	control	LKO					KO/control-1	KO/control-2	KO/control-3			avg ko/wt
	CT 04	1	1.43386	0.683137	0.856398	1	0.976415				CT 04	1.43386	1.25363	0.976415		1	1.2213		0.133039
	CT 08	0.957956	0.912348	0.587341	0.873652	0.732857	0.676959				CT 08	0.95239	1.48747	0.923726		1	1.1212		0.183324
	CT 12	0.522376	0.433912	0.164743	0.401404	0.17287	0.305891				CT 12	0.83065	2.43655	1.76949		1	1.6789		0.465791
	CT 16	0.394417	0.612319	0.540431	0.867274	0.293162	0.360668				CT 16	1.55247	1.60478	1.23027		1	1.46251		0.117097
	CT 20	0.564715	0.781172	0.555436	0.809957	0.51878	0.868753				CT 20	1.3833	1.45824	1.67461		1	1.50538		0.0873344
	CT 24	0.707976	1.01985	1	1.20035	0.609429	1.09842				CT 24	1.44051	1.20035	1.80237		1	1.48108		0.174968
	Avg. norm	CT	control	LKO		SEM WT	SEM LKO
		4	1	1.21748		0.102273	0.170353
		8	0.849064	0.91794		0.104389	0.0705645
		12	0.320516	0.425326		0.114143	0.0372014
		16	0.457677	0.685862		0.0694939	0.141609
		20	0.610827	0.916793		0.013579	0.0249554
		24	0.863692	1.23684		0.113551	0.0505955

## Sheet: Fig 4E
	ipd cry1 Ctrl	ha jmjd5	jmjd5/cry1 Ctrl
expt 1	4.34	0.302	0.0695853		Ctrl	sem
expt 2	4.5	0.47	0.104444		0.110207	0.0155202
expt 3	4.27	0.535	0.125293
expt 4	4.65	0.658	0.141505
	ipd cry1 shRNA	ha jmjd5 shRNA	jmjd5/cry1 shRNA
expt 1	4.22	0.16	0.0379147		shRNA FBXL3	sem
expt 2	4.47	0.109	0.0243848		0.0551321	0.0149619
expt 3	4.91	0.448	0.0912424
expt 4	5.21	0.349	0.0669866

## Sheet: Fig 4H, I and S10
		MG132 (h)	HMW signal	MAIN	TOTAL	ACTIN	HMW/MAIN		actin norm	MG132 (h)	HMW signal	MAIN BAND	TOTAL SIGNAL		MG132 (h)	main band	all			main band	MG132 (h)	wt	ko		semwt	semk
EXPT1	WT	0	-0.0013	0.0848	0.0954	4.21				0	-0.000308789	0.0201425	0.0226603		0	1	1				0	1	1		0	0
blot	WT	4	0.052	0.145	0.213	4.12	0.244131			4	0.0126214	0.0351942	0.051699		4	1.74726	2.28148				4	1.9793	1.23295		0.110256	0.0696102
	WT	8	0.116	0.238	0.387	3.84	0.299742			8	0.0302083	0.0619792	0.100781		8	3.07703	4.44747				8	3.12421	1.32315		0.167203	0.0724192
	WT	12	CELL DEATH	CELL DEATH	CELL DEATH	CELL DEATH				12	CELL DEATH	CELL DEATH	CELL DEATH
																				%	0	100	100		0	0
	KO	0	0.0188	0.271	0.318	3.43				0	0.00548105	0.0790087	0.0927114		0	1	1				4	197.93	123.295		11.0256	6.96102
	KO	4	0.0809	0.312	0.435	3.63	0.185977			4	0.0222865	0.0859504	0.119835		4	1.08786	1.29256				8	312.421	132.315		16.7203	7.24192
	KO	8	0.113	0.336	0.532	3.58	0.212406			8	0.0315642	0.0938547	0.148603		8	1.1879	1.60286
	KO	12	CELL DEATH	CELL DEATH	CELL DEATH	CELL DEATH				12	CELL DEATH	CELL DEATH	CELL DEATH
EXPT2	WT	0	-0.00392	0.0942	0.121	4.36				0	-0.000899083	0.0216055	0.0277523		0	1	1				MG132 (h)	wt	ko		semwt	semk
blot	WT	4	0.0404	0.15	0.218	3.63	0.185321			4	0.0111295	0.0413223	0.0600551		4	1.91258	2.16397			all signal	0	1	1		0.116532	0.0693792
	WT	8	0.0992	0.235	0.394	3.69	0.251777			8	0.0268835	0.0636856	0.106775		8	2.94766	3.84743				4	2.19372	1.36761		0.331269	0.106169
	WT	12	CELL DEATH	CELL DEATH	CELL DEATH	CELL DEATH				12	CELL DEATH	CELL DEATH	CELL DEATH								8	3.83135	1.704		0.662538	0.212337
	KO	0	0.0245	0.245	0.32	3.73	0.0765625			0	0.00656836	0.0656836	0.0857909		0	1	1			%	0	100	100		11.6532	6.93792
	KO	4	0.0813	0.322	0.463	3.54	0.175594			4	0.0229661	0.0909605	0.130791		4	1.38483	1.52453				4	219.372	136.761		33.1269	10.6169
	KO	8	0.15	0.327	0.564	3.55	0.265957			8	0.0422535	0.0921127	0.158873		8	1.40237	1.85187				8	383.135	170.4		66.2538	21.2337
	KO	12	CELL DEATH	CELL DEATH	CELL DEATH	CELL DEATH				12	CELL DEATH	CELL DEATH	CELL DEATH
EXPT3	WT	0	-0.00338	0.0981	0.0944	1.55				0	-0.00218065	0.0632903	0.0609032		0	1	1
blot	WT	4	0.00367	0.216	0.223	1.5	0.0164574			4	0.00244667	0.144	0.148667		4	2.27523	2.44103
	WT	8	0.022	0.322	0.354	1.41	0.0621469			8	0.0156028	0.228369	0.251064		8	3.60827	4.12234
		12								12	CELL DEATH	CELL DEATH	CELL DEATH								MG132 (h)	wt	ko		semwt	semk
																					0	-	-
	KO	0	-0.00581	0.444	0.456	1.53				0	-0.00379739	0.290196	0.298039		0	1	1			ub/main ratio	4	0.112235	0.0982747		0.060441	0.0476989
	KO	4	0.0112	0.552	0.602	1.66	0.0186047			4	0.00674699	0.33253	0.362651		4	1.14588	1.21679				8	0.166553	0.165918		0.0638359	0.0438402
	KO	8	0.0643	0.515	0.633	1.46	0.10158			8	0.0440411	0.35274	0.433562		8	1.21552	1.45471
	KO	12	CELL DEATH	CELL DEATH	CELL DEATH	CELL DEATH				12	CELL DEATH	CELL DEATH	CELL DEATH
	WT	0	0.00474	0.114	0.125	1.15				0	0.00412174	0.0991304	0.108696		0	1	1
EXPT4	WT	4	0.000709	0.224	0.234	1.14	0.00302991			4	0.00062193	0.196491	0.205263		4	1.98215	1.88842
blot	WT	8	0.0196	0.335	0.373	1.18	0.0525469			8	0.0166102	0.283898	0.316102		8	2.86389	2.90814
		12								12	CELL DEATH	CELL DEATH	CELL DEATH
	KO	0	-0.00465	0.318	0.342	1.37				0	-0.00339416	0.232117	0.249635		0	1	1
	KO	4	0.00672	0.442	0.52	1.45	0.0129231			4	0.00463448	0.304828	0.358621		4	1.31325	1.43658
	KO	8	0.053	0.459	0.633	1.33	0.0837283			8	0.0398496	0.345113	0.47594		8	1.48681	1.90654
	KO	12	CELL DEATH	CELL DEATH	CELL DEATH	CELL DEATH				12	CELL DEATH	CELL DEATH	CELL DEATH
	cry1 channel: 800										red= no signal
	actin channel: 700
				CELL DEATH extensive @ 12 hours; data not used

[truncated: 10 more sheets: Fig 4J and K, Fig 5A,B,C, Fig 5D,E,F, Fig 5G, Fig 5H,I  and S11, Fig 6A and B, Fig 6C, Figure 6D, S2 Fig, S8 Fig]
